# Supplementary material for: Recurrent Chromosome 22 Deletions in Osteoblastoma Affect Inhibitors of the Wnt/Beta-Catenin Signaling Pathway
Source: PLoS One. 2013 Nov 13;8(11):e80725. doi: 10.1371/journal.pone.0080725 (PMC3827481; doi:10.1371/journal.pone.0080725)
Supplement: Table S2 — Genes with a high expression value in osteoblastoma compared to osteosarcoma. Significance level was set to p<0.001 and FDR (q-value)<0.01. (XLSX) [file pone.0080725.s002.xlsx]

## Sheet: OB vs OS 0.3 0.001
Table S2. Genes with a high expression value in osteoblastoma compared to osteosarcoma. Significance level was set to p<0.001 and FDR (q-value)<0.01.
Probe Set ID	Gene Symbol	Gene Title	Pathway	Gene Ontology Cellular Component	Gene Ontology Molecular Function	Gene Ontology Biological Process	Chromosomal location	p-Value	q-Value	Difference	Fold change	Osteoblastoma	Osteoblastoma	Osteoblastoma	Osteoblastoma	Osteoblastoma	Osteosarcoma	Osteosarcoma	Osteosarcoma	Osteosarcoma	Osteosarcoma	Osteosarcoma	Osteosarcoma	Osteosarcoma	Osteosarcoma	Osteosarcoma	Osteosarcoma	Osteosarcoma	Osteosarcoma	Osteosarcoma	Osteosarcoma	Osteosarcoma	Osteosarcoma	Osteosarcoma	Osteosarcoma	Osteosarcoma
219140_s_at	RBP4	retinol binding protein 4, plasma	---	0005576 // extracellular region // inferred from electronic annotation /// 0005615 // extracellular space // inferred from direct assay /// 0005615 // extracellular space // inferred from sequence or structural similarity /// 0005634 // nucleus // inferred from direct assay /// 0005730 // nucleolus // inferred from direct assay	0005215 // transporter activity // inferred from electronic annotation /// 0005488 // binding // inferred from electronic annotation /// 0005501 // retinoid binding // inferred from electronic annotation /// 0016918 // retinal binding // inferred from electronic annotation /// 0019841 // retinol binding // inferred from electronic annotation /// 0019841 // retinol binding // inferred from physica…	0001654 // eye development // inferred from mutant phenotype /// 0001654 // eye development // inferred from sequence or structural similarity /// 0006094 // gluconeogenesis // inferred from mutant phenotype /// 0006094 // gluconeogenesis // inferred from sequence or structural similarity /// 0006810 // transport // inferred from electronic annotation /// 0007507 // heart development // inferred …	10q23	1.51826245434761e-06	7.63732022490008e-05	4.01259	16.1403	10.0499	9.86099	11.5553	11.3917	10.1451	5.62712	4.87177	9.13892	5.47782	5.4086	4.80316	7.04246	4.97677	7.05088	5.90903	7.87197	6.58228	5.71497	6.35471	7.0746	6.77201	6.94316	9.72856	6.8457	7.56557
207064_s_at	AOC2	amine oxidase, copper containing 2 (retina-specific)	---	---	0005507 // copper ion binding // inferred from electronic annotation /// 0005509 // calcium ion binding // inferred from electronic annotation /// 0008131 // amine oxidase activity // inferred from electronic annotation /// 0009055 // electron carrier activity // traceable author statement /// 0016491 // oxidoreductase activity // inferred from electronic annotation /// 0046872 // metal ion bindi…	0006584 // catecholamine metabolic process // inferred from electronic annotation /// 0007601 // visual perception // traceable author statement /// 0009308 // cellular amine metabolic process // inferred from electronic annotation /// 0055114 // oxidation reduction // inferred from electronic annotation	17q21	3.60034523070314e-10	1.19531461659344e-07	3.95921	15.554	10.3169	10.26	12.3403	11.3997	11.1733	6.74225	5.83328	7.19706	7.72674	6.40231	5.91994	8.42592	7.786	7.58403	7.8309	7.75903	6.93888	6.43117	7.02036	7.82665	7.2534	7.51172	7.48936	7.25396	5.84357
206869_at	CHAD	chondroadherin	---	0005576 // extracellular region // inferred from electronic annotation /// 0005578 // proteinaceous extracellular matrix // traceable author statement /// 0005578 // proteinaceous extracellular matrix // inferred from electronic annotation	0005201 // extracellular matrix structural constituent // non-traceable author statement /// 0005515 // protein binding // inferred from electronic annotation	0001558 // regulation of cell growth // non-traceable author statement	17q21	3.05135695189687e-07	1.80901876433886e-05	3.94986	15.4535	10.1037	11.6809	12.417	11.4154	11.6734	7.32978	6.32409	7.51056	7.74468	6.26227	6.09941	8.20371	6.80518	7.70833	6.98944	7.88028	8.47756	6.52116	7.06075	8.71449	7.1679	6.68623	9.84851	10.3655	6.46453
204776_at	THBS4	thrombospondin 4	---	0005576 // extracellular region // not recorded /// 0005576 // extracellular region // inferred from electronic annotation /// 0005578 // proteinaceous extracellular matrix // traceable author statement /// 0031093 // platelet alpha granule lumen // not recorded	0005198 // structural molecule activity // inferred from electronic annotation /// 0005509 // calcium ion binding // traceable author statement /// 0005509 // calcium ion binding // inferred from electronic annotation /// 0005515 // protein binding // inferred from electronic annotation /// 0008201 // heparin binding // traceable author statement	0006930 // substrate-bound cell migration, cell extension // traceable author statement /// 0007155 // cell adhesion // inferred from electronic annotation	5q14	6.56402116737634e-08	5.44813756892236e-06	3.69216	12.9256	10.3243	11.23	10.2306	12.195	11.369	6.81275	6.72075	7.85785	6.91268	7.40543	6.56761	6.48089	7.04838	7.54669	6.8672	9.6239	8.21846	6.90253	6.97246	8.12451	6.79272	6.42657	7.62866	9.91981	6.72262
203699_s_at	DIO2	deiodinase, iodothyronine, type II	---	0016020 // membrane // inferred by curator /// 0016020 // membrane // inferred from electronic annotation /// 0016021 // integral to membrane // inferred from electronic annotation	0004800 // thyroxine 5'-deiodinase activity // traceable author statement /// 0004800 // thyroxine 5'-deiodinase activity // inferred from electronic annotation /// 0008430 // selenium binding // inferred by curator /// 0008430 // selenium binding // inferred from electronic annotation /// 0008430 // selenium binding // traceable author statement /// 0016491 // oxidoreductase activity // inferred…	0001514 // selenocysteine incorporation // non-traceable author statement /// 0006590 // thyroid hormone generation // traceable author statement /// 0042404 // thyroid hormone catabolic process // inferred from electronic annotation /// 0042446 // hormone biosynthetic process // inferred from electronic annotation /// 0055114 // oxidation reduction // inferred from electronic annotation	14q31	9.57691324950983e-09	1.22289815339895e-06	3.68879	12.8954	9.07148	7.78529	8.99561	9.15572	9.6522	4.57857	4.50321	4.7322	5.35517	5.81538	4.80212	8.53168	5.16834	4.96881	4.95052	4.78558	4.68651	5.57925	4.91364	4.97481	4.92575	4.98438	5.03568	5.47489	6.09896
222043_at	CLU	clusterin	---	0005576 // extracellular region // inferred from electronic annotation /// 0005615 // extracellular space // non-traceable author statement /// 0016235 // aggresome // inferred from electronic annotation /// 0048471 // perinuclear region of cytoplasm // inferred from electronic annotation	0005515 // protein binding // inferred from physical interaction /// 0005515 // protein binding // inferred from electronic annotation	0006629 // lipid metabolic process // non-traceable author statement /// 0006915 // apoptosis // inferred from electronic annotation /// 0006916 // anti-apoptosis // inferred from electronic annotation /// 0006955 // immune response // inferred from electronic annotation /// 0006956 // complement activation // traceable author statement /// 0006958 // complement activation, classical pathway // i…	8p21	6.20201461828701e-05	0.00149207887918209	3.38105	10.4183	8.3215	9.03827	11.9674	10.1448	9.18475	5.81741	4.52284	8.73266	6.71598	4.9742	3.74327	7.66802	4.81992	7.06329	6.9291	9.42971	6.24116	5.70426	7.04721	6.89368	6.72182	5.47163	6.99474	6.18444	5.33061
205923_at	RELN	reelin	---	0005576 // extracellular region // inferred from electronic annotation /// 0005578 // proteinaceous extracellular matrix // inferred from electronic annotation /// 0005615 // extracellular space // inferred from electronic annotation /// 0005737 // cytoplasm // inferred from electronic annotation	0004712 // protein serine/threonine/tyrosine kinase activity // inferred from electronic annotation /// 0005509 // calcium ion binding // inferred from electronic annotation /// 0005515 // protein binding // inferred from electronic annotation /// 0008233 // peptidase activity // inferred from electronic annotation /// 0008236 // serine-type peptidase activity // inferred from electronic annotati…	0000904 // cell morphogenesis involved in differentiation // inferred from electronic annotation /// 0001764 // neuron migration // inferred from electronic annotation /// 0007155 // cell adhesion // inferred from electronic annotation /// 0007275 // multicellular organismal development // inferred from electronic annotation /// 0007411 // axon guidance // inferred from electronic annotation /// …	7q22	6.25577477731485e-08	5.44813756892236e-06	3.37246	10.3564	7.64934	7.13422	11.6191	10.6059	8.84338	5.69983	5.6954	6.52258	5.57522	5.25959	6.38277	5.3265	6.04619	5.58578	5.93971	6.29604	5.1844	5.87097	5.90326	5.98518	5.63647	5.63773	5.76552	5.54009	6.10542
203424_s_at	IGFBP5	insulin-like growth factor binding protein 5	---	0005576 // extracellular region // non-traceable author statement /// 0005576 // extracellular region // inferred from electronic annotation /// 0005783 // endoplasmic reticulum // inferred from electronic annotation /// 0016942 // insulin-like growth factor binding protein complex // inferred by curator	0005515 // protein binding // inferred from physical interaction /// 0005520 // insulin-like growth factor binding // inferred from electronic annotation /// 0019838 // growth factor binding // inferred from electronic annotation /// 0031994 // insulin-like growth factor I binding // inferred from physical interaction	0001558 // regulation of cell growth // inferred from electronic annotation /// 0007165 // signal transduction // non-traceable author statement /// 0014912 // negative regulation of smooth muscle cell migration // inferred from direct assay /// 0017148 // negative regulation of translation // inferred from direct assay /// 0030336 // negative regulation of cell migration // inferred from direct …	2q35	1.11864174580478e-14	9.28472649017971e-12	3.34812	10.1832	9.65581	9.71843	9.21168	10.2007	10.7521	6.40809	6.58829	6.40873	6.51372	6.70726	6.37466	6.1871	6.52646	6.90828	6.01987	6.89527	6.54765	6.79536	7.38398	6.01983	6.80428	6.39602	6.32682	6.9065	6.47431
215867_x_at	CA12	carbonic anhydrase XII	---	0005737 // cytoplasm // inferred from direct assay /// 0005886 // plasma membrane // inferred from direct assay /// 0016020 // membrane // inferred from electronic annotation /// 0016021 // integral to membrane // traceable author statement /// 0016021 // integral to membrane // inferred from electronic annotation	0004089 // carbonate dehydratase activity // traceable author statement /// 0004089 // carbonate dehydratase activity // inferred from electronic annotation /// 0008270 // zinc ion binding // traceable author statement /// 0008270 // zinc ion binding // inferred from electronic annotation /// 0016829 // lyase activity // inferred from electronic annotation /// 0046872 // metal ion binding // infe…	0006730 // one-carbon compound metabolic process // inferred from electronic annotation	15q22	3.83747554949652e-05	0.00104278781880604	3.19541	9.1604	11.2536	10.0719	11.5018	11.1466	11.1615	5.89783	8.60329	9.3901	5.33497	8.04881	9.23337	6.20536	8.34362	6.49097	8.94928	9.78908	7.4412	9.05429	9.26448	6.32342	7.33611	7.66347	8.02307	6.20118	9.0395
203215_s_at	MYO6	myosin VI	---	0001726 // ruffle // inferred from direct assay /// 0005634 // nucleus // inferred from direct assay /// 0005634 // nucleus // inferred from electronic annotation /// 0005654 // nucleoplasm // inferred from direct assay /// 0005737 // cytoplasm // inferred from direct assay /// 0005737 // cytoplasm // inferred from sequence or structural similarity /// 0005737 // cytoplasm // inferred from electr…	0000166 // nucleotide binding // inferred from electronic annotation /// 0003774 // motor activity // inferred from electronic annotation /// 0003774 // motor activity // inferred from sequence or structural similarity /// 0003779 // actin binding // inferred from electronic annotation /// 0003779 // actin binding // traceable author statement /// 0005515 // protein binding // inferred from elect…	0006605 // protein targeting // inferred from electronic annotation /// 0006810 // transport // inferred from electronic annotation /// 0006886 // intracellular protein transport // inferred from sequence or structural similarity /// 0006897 // endocytosis // inferred from mutant phenotype /// 0006897 // endocytosis // inferred from sequence or structural similarity /// 0006897 // endocytosis // …	6q14	4.34168194734319e-09	6.55199275689972e-07	3.13861	8.80676	9.22044	9.24042	9.3204	9.47178	9.59671	6.15956	5.49865	5.41873	6.64479	6.54691	5.98035	6.85549	7.87358	5.43236	5.90463	5.5486	5.98904	5.85407	5.53594	6.2328	5.55164	7.55014	7.67341	6.29769	6.07838
203851_at	IGFBP6	insulin-like growth factor binding protein 6	Smooth_muscle_contraction // GenMAPP	0005576 // extracellular region // inferred from electronic annotation	0005520 // insulin-like growth factor binding // inferred from electronic annotation /// 0019838 // growth factor binding // inferred from electronic annotation	0001558 // regulation of cell growth // inferred from electronic annotation /// 0007165 // signal transduction // non-traceable author statement /// 0008285 // negative regulation of cell proliferation // traceable author statement	12q13	2.14738254653178e-07	1.37102116432413e-05	3.11072	8.63814	9.6606	9.15808	10.8983	11.177	11.7913	6.79699	6.51475	7.0028	7.36512	6.82329	7.39496	8.51139	6.00879	6.50747	7.58703	8.88512	6.84835	7.56601	8.83033	7.08706	7.48743	7.33877	7.5438	7.75736	8.66989
205132_at	ACTC1	actin, alpha, cardiac muscle 1	Smooth_muscle_contraction // GenMAPP /// Smooth_muscle_contraction // GenMAPP /// Striated_muscle_contraction // GenMAPP /// Striated_muscle_contraction // GenMAPP	0005737 // cytoplasm // inferred from electronic annotation /// 0005856 // cytoskeleton // inferred from electronic annotation /// 0005884 // actin filament // inferred from direct assay /// 0030017 // sarcomere // inferred from direct assay /// 0031674 // I band // inferred from sequence or structural similarity /// 0031674 // I band // inferred from electronic annotation /// 0042643 // actomyos…	0000166 // nucleotide binding // inferred from electronic annotation /// 0005515 // protein binding // inferred from electronic annotation /// 0005524 // ATP binding // inferred from direct assay /// 0005524 // ATP binding // inferred from electronic annotation /// 0016887 // ATPase activity // inferred from direct assay /// 0017022 // myosin binding // inferred from physical interaction	0006915 // apoptosis // inferred from sequence or structural similarity /// 0006915 // apoptosis // inferred from electronic annotation /// 0030048 // actin filament-based movement // inferred from direct assay /// 0030240 // muscle thin filament assembly // inferred from sequence or structural similarity /// 0030240 // muscle thin filament assembly // inferred from electronic annotation /// 0031…	15q14	2.25480240034038e-08	2.20174822621472e-06	3.05805	8.32847	10.5213	9.3058	13.1599	11.2449	10.0337	7.50267	7.3699	7.56031	7.59563	7.36181	7.60655	6.93482	7.70557	8.34815	7.49669	8.89554	7.74029	8.08966	7.63623	7.88062	8.3598	7.56396	7.98159	8.39094	7.88065
203571_s_at	C10orf116	chromosome 10 open reading frame 116	---	---	---	---	10q23	1.95457069705728e-06	9.54290399151496e-05	2.8887	7.40604	8.77601	8.92373	10.7996	9.79338	9.73937	6.2058	5.40377	8.38674	5.92299	5.81379	5.53708	6.6405	6.75319	7.36601	6.28066	8.08094	7.20528	6.25146	5.64382	7.99841	6.76926	5.71521	6.98483	7.29234	8.10223
207012_at	MMP16	matrix metallopeptidase 16 (membrane-inserted)	Matrix_Metalloproteinases // GenMAPP	0005576 // extracellular region // inferred from electronic annotation /// 0005578 // proteinaceous extracellular matrix // inferred from electronic annotation /// 0005886 // plasma membrane // traceable author statement /// 0005886 // plasma membrane // inferred from electronic annotation /// 0005887 // integral to plasma membrane // traceable author statement /// 0009986 // cell surface // infe…	0004222 // metalloendopeptidase activity // traceable author statement /// 0004222 // metalloendopeptidase activity // inferred from electronic annotation /// 0005509 // calcium ion binding // inferred from electronic annotation /// 0008047 // enzyme activator activity // traceable author statement /// 0008233 // peptidase activity // inferred from electronic annotation /// 0008237 // metallopept…	0006508 // proteolysis // inferred from electronic annotation /// 0008152 // metabolic process // inferred from electronic annotation /// 0030574 // collagen catabolic process // inferred from electronic annotation	8q21	7.58050108689845e-08	5.99220562107211e-06	2.74747	6.71539	8.18505	7.49708	8.37712	8.35638	6.51669	4.98012	4.29713	4.67071	6.28149	5.57746	4.04452	6.54262	4.72386	4.59618	6.3248	4.60883	4.86017	4.86564	4.95597	5.16363	4.57018	4.98242	5.38933	5.15619	4.1886
205290_s_at	BMP2	bone morphogenetic protein 2	---	0005576 // extracellular region // not recorded /// 0005576 // extracellular region // inferred from electronic annotation /// 0005615 // extracellular space // inferred from electronic annotation	0005102 // receptor binding // traceable author statement /// 0005125 // cytokine activity // inferred from electronic annotation /// 0005515 // protein binding // inferred from electronic annotation /// 0005515 // protein binding // inferred from physical interaction /// 0008083 // growth factor activity // inferred from electronic annotation /// 0016566 // specific transcriptional repressor act…	0001501 // skeletal system development // traceable author statement /// 0001503 // ossification // inferred from electronic annotation /// 0001649 // osteoblast differentiation // inferred from direct assay /// 0001649 // osteoblast differentiation // inferred from electronic annotation /// 0001658 // ureteric bud branching // inferred from electronic annotation /// 0001837 // epithelial to mese…	20p12	1.12596288259305e-08	1.33507027507462e-06	2.63844	6.22656	9.55358	9.37028	9.25136	10.1337	9.2041	6.61235	6.10086	6.99461	6.28656	6.43461	7.32325	8.03877	6.59545	6.71642	7.075	7.11815	6.62297	6.20975	6.66827	6.92442	6.91905	6.34572	8.90752	6.76078	6.62884
204748_at	PTGS2	prostaglandin-endoperoxide synthase 2 (prostaglandin G/H synthase and cyclooxygenase)	Eicosanoid_Synthesis // GenMAPP /// Prostaglandin_synthesis_regulation // GenMAPP	0005634 // nucleus // inferred from sequence or structural similarity /// 0005737 // cytoplasm // inferred from direct assay /// 0005737 // cytoplasm // inferred from electronic annotation /// 0005737 // cytoplasm // inferred from sequence or structural similarity /// 0005783 // endoplasmic reticulum // inferred from electronic annotation /// 0005788 // endoplasmic reticulum lumen // not recorded…	0004601 // peroxidase activity // not recorded /// 0004601 // peroxidase activity // inferred from electronic annotation /// 0004601 // peroxidase activity // non-traceable author statement /// 0004666 // prostaglandin-endoperoxide synthase activity // inferred from electronic annotation /// 0004666 // prostaglandin-endoperoxide synthase activity // non-traceable author statement /// 0004666 // p…	0001516 // prostaglandin biosynthetic process // inferred from electronic annotation /// 0006633 // fatty acid biosynthetic process // inferred from electronic annotation /// 0006693 // prostaglandin metabolic process // traceable author statement /// 0006928 // cell motion // traceable author statement /// 0006979 // response to oxidative stress // inferred from electronic annotation /// 0008217…	1q31	6.63134740593072e-05	0.00151216150656941	2.61025	6.10609	8.35222	6.61284	8.05996	8.50046	6.96529	4.4246	4.50781	7.3575	4.25545	5.17837	4.7821	4.26882	4.47543	4.06786	4.52885	7.07126	6.63035	4.13424	6.95003	4.60315	5.3985	4.33263	3.83822	4.7472	6.20573
203304_at	BAMBI	BMP and activin membrane-bound inhibitor homolog (Xenopus laevis)	---	0005737 // cytoplasm // inferred from direct assay /// 0016020 // membrane // inferred from electronic annotation /// 0016021 // integral to membrane // traceable author statement /// 0016021 // integral to membrane // inferred from electronic annotation	---	---	10p12	0.000446433129132241	0.00596654822257036	2.55498	5.87658	11.6639	11.778	12.4126	11.9253	11.8506	10.5054	7.0521	9.27458	11.0479	10.234	9.44438	11.3536	10.4287	8.99105	7.99924	8.83176	9.73689	8.05162	8.77174	10.366	7.35629	10.7388	10.5535	9.96172	6.72278
204894_s_at	AOC3	amine oxidase, copper containing 3 (vascular adhesion protein 1)	---	0005737 // cytoplasm // inferred from direct assay /// 0005794 // Golgi apparatus // inferred from direct assay /// 0005886 // plasma membrane // inferred from direct assay /// 0009986 // cell surface // inferred from direct assay /// 0016020 // membrane // inferred from electronic annotation /// 0016021 // integral to membrane // inferred from direct assay /// 0016021 // integral to membrane // …	0005507 // copper ion binding // traceable author statement /// 0005507 // copper ion binding // inferred from electronic annotation /// 0005509 // calcium ion binding // inferred from electronic annotation /// 0005515 // protein binding // inferred from electronic annotation /// 0008131 // amine oxidase activity // inferred from direct assay /// 0008131 // amine oxidase activity // inferred from…	0006954 // inflammatory response // traceable author statement /// 0007155 // cell adhesion // inferred from direct assay /// 0007155 // cell adhesion // inferred from electronic annotation /// 0009308 // cellular amine metabolic process // inferred from direct assay /// 0009308 // cellular amine metabolic process // traceable author statement /// 0009308 // cellular amine metabolic process // in…	17q21	5.502044779226e-09	7.61116194459597e-07	2.53856	5.81009	7.74245	7.4708	9.192	8.9077	8.57048	5.42994	4.5802	6.40798	6.17614	5.52759	5.35437	6.17053	5.00343	5.73378	5.98838	6.21169	6.05362	5.38204	5.83715	6.35978	5.79365	5.78237	6.10587	6.02896	6.83504
214464_at	CDC42BPA	CDC42 binding protein kinase alpha (DMPK-like)	---	0005737 // cytoplasm // inferred from electronic annotation /// 0005911 // cell-cell junction // inferred from sequence or structural similarity /// 0031252 // cell leading edge // inferred from sequence or structural similarity	0000166 // nucleotide binding // inferred from electronic annotation /// 0000287 // magnesium ion binding // inferred from direct assay /// 0000287 // magnesium ion binding // inferred from electronic annotation /// 0004672 // protein kinase activity // inferred from electronic annotation /// 0004674 // protein serine/threonine kinase activity // inferred from direct assay /// 0004674 // protein …	0000226 // microtubule cytoskeleton organization // inferred from electronic annotation /// 0006468 // protein amino acid phosphorylation // inferred from direct assay /// 0006468 // protein amino acid phosphorylation // inferred from electronic annotation /// 0006468 // protein amino acid phosphorylation // traceable author statement /// 0007097 // nuclear migration // inferred from electronic a…	1q42	1.20488014415069e-09	2.77932493388122e-07	2.53624	5.80075	8.0601	7.66658	8.45959	7.56733	7.35845	5.49837	4.72782	4.64457	4.82845	4.7466	5.02506	5.11081	5.66424	5.24364	5.34027	4.81078	5.4329	5.76865	4.85762	4.70692	5.32321	6.30986	6.56895	5.34828	5.76641
212850_s_at	LRP4	low density lipoprotein receptor-related protein 4	---	0005886 // plasma membrane // inferred from electronic annotation /// 0016020 // membrane // inferred from electronic annotation /// 0016021 // integral to membrane // inferred from electronic annotation	0004872 // receptor activity // inferred from electronic annotation /// 0005509 // calcium ion binding // inferred from electronic annotation /// 0005509 // calcium ion binding // non-traceable author statement	0001822 // kidney development // inferred from electronic annotation /// 0001942 // hair follicle development // inferred from electronic annotation /// 0006897 // endocytosis // inferred from electronic annotation /// 0008104 // protein localization // inferred from electronic annotation /// 0009953 // dorsal/ventral pattern formation // inferred from electronic annotation /// 0009954 // proxima…	11p11	8.57192367660991e-06	0.000364856238542883	2.4708	5.54353	9.42853	10.0604	10.072	9.8546	10.0385	8.27237	6.37297	7.06731	8.107	7.71304	6.3504	9.10712	9.49374	6.92864	8.39664	6.3906	7.16769	6.5375	6.89627	7.68119	7.17487	7.85932	7.98487	6.87194	6.02656
215783_s_at	ALPL	alkaline phosphatase, liver/bone/kidney	---	0005737 // cytoplasm // inferred from direct assay /// 0005886 // plasma membrane // inferred from electronic annotation /// 0016020 // membrane // inferred from electronic annotation /// 0016021 // integral to membrane // inferred from electronic annotation /// 0031225 // anchored to membrane // inferred from electronic annotation	0000287 // magnesium ion binding // inferred from electronic annotation /// 0003824 // catalytic activity // inferred from electronic annotation /// 0004035 // alkaline phosphatase activity // inferred from electronic annotation /// 0008270 // zinc ion binding // inferred from electronic annotation /// 0016787 // hydrolase activity // inferred from electronic annotation /// 0016791 // phosphatase…	0001501 // skeletal system development // traceable author statement /// 0001503 // ossification // inferred from electronic annotation /// 0008152 // metabolic process // inferred from electronic annotation	1p36	0.000502349162709737	0.00636518050752833	2.47033	5.54171	10.4785	10.9133	11.9428	10.6524	11.2931	9.08938	8.37369	5.60197	10.0921	9.65403	7.25146	9.46761	9.94295	8.10026	9.26543	8.74542	7.5054	7.8413	8.4534	7.65166	8.44664	10.5652	10.7347	8.34108	6.59011
202833_s_at	SERPINA1	serpin peptidase inhibitor, clade A (alpha-1 antiproteinase, antitrypsin), member 1	---	0005576 // extracellular region // not recorded /// 0005576 // extracellular region // non-traceable author statement /// 0005576 // extracellular region // inferred from electronic annotation /// 0005615 // extracellular space // inferred from mutant phenotype /// 0005634 // nucleus // inferred from direct assay /// 0005730 // nucleolus // inferred from direct assay /// 0031093 // platelet alpha…	0002020 // protease binding // inferred from physical interaction /// 0004866 // endopeptidase inhibitor activity // inferred from electronic annotation /// 0004867 // serine-type endopeptidase inhibitor activity // inferred from electronic annotation /// 0004867 // serine-type endopeptidase inhibitor activity // non-traceable author statement /// 0005515 // protein binding // inferred from physi…	0006953 // acute-phase response // inferred from electronic annotation /// 0007596 // blood coagulation // inferred from electronic annotation	14q32	0.000168130675920395	0.00306699914316326	2.33669	5.05143	9.64349	8.91067	10.2916	10.6711	10.4654	7.427	8.15731	7.2157	6.17552	6.85211	6.80595	6.04604	6.29923	5.81384	7.77061	7.94853	7.34175	8.50251	9.61747	8.7512	7.62034	8.06773	8.75993	8.98313	9.03929
205559_s_at	PCSK5	proprotein convertase subtilisin/kexin type 5	---	0005576 // extracellular region // inferred from electronic annotation /// 0005615 // extracellular space // inferred from sequence or structural similarity /// 0005794 // Golgi apparatus // inferred from electronic annotation /// 0005794 // Golgi apparatus // inferred from sequence or structural similarity /// 0005796 // Golgi lumen // not recorded /// 0030141 // secretory granule // inferred fr…	0004252 // serine-type endopeptidase activity // inferred from electronic annotation /// 0008233 // peptidase activity // inferred from electronic annotation /// 0008236 // serine-type peptidase activity // inferred from electronic annotation /// 0016787 // hydrolase activity // inferred from electronic annotation /// 0042277 // peptide binding // inferred from sequence or structural similarity	0001822 // kidney development // inferred from mutant phenotype /// 0001822 // kidney development // inferred from sequence or structural similarity /// 0002001 // renin secretion into blood stream // inferred from expression pattern /// 0006465 // signal peptide processing // inferred from direct assay /// 0006508 // proteolysis // inferred from electronic annotation /// 0007267 // cell-cell sig…	9q21	7.02606682788514e-07	3.76234546267398e-05	2.31068	4.96116	7.77661	6.96337	9.63911	6.97551	8.16917	5.70845	4.98586	5.7474	5.9915	4.65222	5.11313	6.54093	4.79133	4.85642	5.36114	5.40622	5.94645	6.68408	6.33039	5.32793	5.76004	5.71664	5.80792	5.37459	5.77887
205171_at	PTPN4	protein tyrosine phosphatase, non-receptor type 4 (megakaryocyte)	---	0005737 // cytoplasm // traceable author statement /// 0005737 // cytoplasm // inferred from electronic annotation /// 0005856 // cytoskeleton // inferred from electronic annotation /// 0005886 // plasma membrane // inferred from electronic annotation /// 0016020 // membrane // inferred from electronic annotation /// 0019898 // extrinsic to membrane // inferred from electronic annotation	0004721 // phosphoprotein phosphatase activity // inferred from electronic annotation /// 0004725 // protein tyrosine phosphatase activity // inferred from electronic annotation /// 0004726 // non-membrane spanning protein tyrosine phosphatase activity // traceable author statement /// 0004726 // non-membrane spanning protein tyrosine phosphatase activity // inferred from electronic annotation //…	0006470 // protein amino acid dephosphorylation // traceable author statement /// 0006470 // protein amino acid dephosphorylation // inferred from electronic annotation /// 0016311 // dephosphorylation // inferred from electronic annotation	2q14	3.71972318359298e-08	3.43041138042464e-06	2.30256	4.93333	9.8779	9.47214	10.6825	9.7351	9.37587	8.05778	7.52801	7.4493	7.58903	8.20454	6.90152	8.71262	7.35305	6.86836	6.47554	7.38918	7.21371	7.54986	6.84746	8.18626	6.77115	8.24675	7.76677	7.9079	7.504
213156_at	---	---	---	---	---	---		1.92155305598458e-07	1.27591122917376e-05	2.21169	4.63216	6.97597	7.17359	8.14167	7.69757	7.6622	5.51263	4.98799	4.70052	5.81777	4.1314	4.3877	5.93403	4.16309	5.21875	5.79271	5.45389	5.47225	4.91197	5.8413	5.23756	4.95903	5.68297	6.38832	5.81534	5.96106
219878_s_at	KLF13	Kruppel-like factor 13	---	0005622 // intracellular // inferred from electronic annotation /// 0005634 // nucleus // inferred from electronic annotation	0003676 // nucleic acid binding // inferred from electronic annotation /// 0003677 // DNA binding // inferred from electronic annotation /// 0003702 // RNA polymerase II transcription factor activity // traceable author statement /// 0003702 // RNA polymerase II transcription factor activity // inferred from electronic annotation /// 0005515 // protein binding // inferred from physical interactio…	0006350 // transcription // inferred from electronic annotation /// 0006355 // regulation of transcription, DNA-dependent // inferred from electronic annotation /// 0006366 // transcription from RNA polymerase II promoter // traceable author statement /// 0045944 // positive regulation of transcription from RNA polymerase II promoter // inferred from electronic annotation	15q13	1.04088382767909e-15	1.72786715394729e-12	2.19805	4.58859	7.65653	7.21385	7.72646	7.27536	7.68667	5.19485	5.21188	5.18301	4.85333	5.3701	4.93928	5.24989	5.25197	5.20249	5.56736	5.45484	5.33772	5.58878	5.23618	5.13142	5.405	5.52493	5.3157	5.83139	5.42432
212353_at	SULF1	sulfatase 1	---	0005615 // extracellular space // non-traceable author statement /// 0005783 // endoplasmic reticulum // inferred from electronic annotation /// 0005794 // Golgi apparatus // inferred from electronic annotation /// 0009986 // cell surface // inferred from direct assay /// 0009986 // cell surface // inferred from electronic annotation	0003824 // catalytic activity // inferred from electronic annotation /// 0004065 // arylsulfatase activity // inferred from direct assay /// 0005509 // calcium ion binding // inferred from electronic annotation /// 0008484 // sulfuric ester hydrolase activity // inferred from electronic annotation /// 0016787 // hydrolase activity // inferred from electronic annotation /// 0046872 // metal ion bi…	0006915 // apoptosis // inferred from electronic annotation /// 0008152 // metabolic process // inferred from electronic annotation /// 0030201 // heparan sulfate proteoglycan metabolic process // non-traceable author statement	8q13	6.30398576637833e-05	0.00149494519602686	2.16702	4.49094	10.0992	9.67384	10.9112	10.6699	9.97567	8.45679	8.09717	6.24493	8.4689	6.4243	8.68652	8.64062	6.16547	7.38189	8.62151	8.41125	7.64114	7.74304	7.74765	9.33282	8.89068	8.33452	8.18107	9.24895	9.25968
213247_at	SVEP1	sushi, von Willebrand factor type A, EGF and pentraxin domain containing 1	---	0005576 // extracellular region // inferred from electronic annotation /// 0005737 // cytoplasm // inferred from electronic annotation /// 0016020 // membrane // inferred from electronic annotation	0005509 // calcium ion binding // inferred from electronic annotation /// 0005515 // protein binding // inferred from electronic annotation	0007155 // cell adhesion // inferred from electronic annotation	9q31	2.02670142475116e-08	2.10270272817933e-06	2.15744	4.46122	10.0952	10.7761	10.2129	10.7459	11.277	8.71923	7.35779	8.681	8.63447	8.02824	7.31938	9.1128	8.20423	8.34958	8.48741	8.38471	8.94734	8.31368	8.1166	9.16806	8.77915	8.57196	8.79869	9.23725	8.06805
211062_s_at	CPZ	carboxypeptidase Z	---	0005576 // extracellular region // inferred from electronic annotation /// 0005578 // proteinaceous extracellular matrix // inferred from electronic annotation	0004180 // carboxypeptidase activity // inferred from electronic annotation /// 0004181 // metallocarboxypeptidase activity // traceable author statement /// 0004181 // metallocarboxypeptidase activity // inferred from electronic annotation /// 0008233 // peptidase activity // inferred from electronic annotation /// 0008237 // metallopeptidase activity // inferred from electronic annotation /// 0…	0006508 // proteolysis // traceable author statement /// 0006508 // proteolysis // inferred from electronic annotation /// 0016055 // Wnt receptor signaling pathway // inferred from electronic annotation	4p16	1.45510084463421e-07	1.05020321830121e-05	2.15005	4.43842	8.71989	8.79958	10.2312	8.83124	8.99579	6.59104	5.69508	7.50845	6.77393	6.85732	6.39139	7.01907	6.44054	6.54204	6.97766	7.12127	6.4573	7.03822	7.48913	7.64328	7.19803	8.01193	6.90729	7.94455	6.70236
219922_s_at	LTBP3	latent transforming growth factor beta binding protein 3	---	0005576 // extracellular region // inferred from electronic annotation	0005488 // binding // inferred from electronic annotation /// 0005509 // calcium ion binding // inferred from electronic annotation /// 0019838 // growth factor binding // inferred from electronic annotation	---	11q13	0.00014881153115664	0.00283939243356348	2.14981	4.4377	7.98843	8.79435	10.7269	9.44974	9.69923	7.71156	6.01568	5.60906	7.13666	6.62031	6.68967	6.87315	7.30239	7.85887	7.98602	7.10471	7.06382	6.29696	7.9028	5.31741	8.56049	7.1312	8.97467	7.92322	7.55974
212758_s_at	ZEB1	zinc finger E-box binding homeobox 1	Hypertrophy_model // GenMAPP	0005622 // intracellular // inferred from electronic annotation /// 0005634 // nucleus // inferred from electronic annotation /// 0005667 // transcription factor complex // inferred from electronic annotation	0003676 // nucleic acid binding // inferred from electronic annotation /// 0003677 // DNA binding // inferred from electronic annotation /// 0003682 // chromatin binding // inferred from electronic annotation /// 0003690 // double-stranded DNA binding // inferred from electronic annotation /// 0003700 // transcription factor activity // inferred from electronic annotation /// 0003700 // transcrip…	0000122 // negative regulation of transcription from RNA polymerase II promoter // inferred from electronic annotation /// 0000122 // negative regulation of transcription from RNA polymerase II promoter // traceable author statement /// 0006350 // transcription // inferred from electronic annotation /// 0006355 // regulation of transcription, DNA-dependent // inferred from electronic annotation /…	10p11	1.33943370307528e-09	2.77932493388122e-07	2.07073	4.201	8.52459	8.40238	9.28984	8.73382	8.86496	6.811	6.62279	5.88725	7.53471	6.87234	7.04105	6.66048	7.00276	6.99378	7.06245	6.63602	6.42353	6.85229	6.31263	6.10172	6.17839	5.91326	6.68873	7.04105	7.2115
202435_s_at	CYP1B1	cytochrome P450, family 1, subfamily B, polypeptide 1	---	0005783 // endoplasmic reticulum // inferred from electronic annotation /// 0005789 // endoplasmic reticulum membrane // inferred from electronic annotation /// 0005792 // microsome // inferred from electronic annotation /// 0016020 // membrane // inferred from electronic annotation	0004497 // monooxygenase activity // traceable author statement /// 0004497 // monooxygenase activity // inferred from electronic annotation /// 0005506 // iron ion binding // inferred from electronic annotation /// 0005515 // protein binding // inferred from physical interaction /// 0009055 // electron carrier activity // inferred from electronic annotation /// 0016491 // oxidoreductase activity…	0006725 // cellular aromatic compound metabolic process // inferred from electronic annotation /// 0007601 // visual perception // traceable author statement /// 0008210 // estrogen metabolic process // inferred from electronic annotation /// 0009404 // toxin metabolic process // inferred from electronic annotation /// 0010033 // response to organic substance // inferred from electronic annotatio…	2p22	0.000144898010950536	0.00279686858346383	2.03999	4.11244	9.14702	9.36511	6.92807	8.79551	9.21805	6.44135	7.52285	6.14814	7.761	6.5429	7.248	6.09458	6.15516	5.54473	5.34493	6.55448	6.48021	5.90339	5.37371	7.86383	6.17235	6.52189	7.16818	8.05456	8.11894
208859_s_at	ATRX	alpha thalassemia/mental retardation syndrome X-linked (RAD54 homolog, S. cerevisiae)	---	0005634 // nucleus // traceable author statement /// 0005634 // nucleus // inferred from electronic annotation /// 0005720 // nuclear heterochromatin // traceable author statement	0000166 // nucleotide binding // inferred from electronic annotation /// 0003676 // nucleic acid binding // inferred from electronic annotation /// 0003677 // DNA binding // inferred from electronic annotation /// 0003678 // DNA helicase activity // traceable author statement /// 0004386 // helicase activity // inferred from electronic annotation /// 0004386 // helicase activity // traceable auth…	0006281 // DNA repair // traceable author statement /// 0006281 // DNA repair // inferred from electronic annotation /// 0006306 // DNA methylation // traceable author statement /// 0006310 // DNA recombination // traceable author statement /// 0006355 // regulation of transcription, DNA-dependent // traceable author statement /// 0006974 // response to DNA damage stimulus // inferred from electr…	Xq21	6.56869170289858e-10	1.81733803780194e-07	2.0185	4.05164	6.83683	6.34936	6.6493	6.68421	6.46405	4.21975	4.63517	4.35789	4.38228	4.36197	4.72885	4.44502	4.34412	4.45253	4.96187	4.60883	4.33466	4.57049	4.41335	3.95702	4.20719	4.75858	4.65188	5.17747	5.99599
204298_s_at	LOX	lysyl oxidase	---	0005576 // extracellular region // inferred from electronic annotation /// 0005578 // proteinaceous extracellular matrix // inferred from electronic annotation /// 0005581 // collagen // inferred from electronic annotation	0004720 // protein-lysine 6-oxidase activity // traceable author statement /// 0004720 // protein-lysine 6-oxidase activity // inferred from electronic annotation /// 0005507 // copper ion binding // traceable author statement /// 0005507 // copper ion binding // inferred from electronic annotation /// 0005515 // protein binding // inferred from electronic annotation /// 0016491 // oxidoreductase…	0001568 // blood vessel development // inferred from electronic annotation /// 0006464 // protein modification process // traceable author statement /// 0007169 // transmembrane receptor protein tyrosine kinase signaling pathway // non-traceable author statement /// 0030199 // collagen fibril organization // inferred from electronic annotation /// 0030324 // lung development // inferred from elec…	5q23	0.000210445615153155	0.00345880912033898	1.98691	3.96386	11.5352	10.9504	11.4724	12.1647	12.2468	10.8775	8.2478	10.1008	10.6902	9.92693	9.81814	9.57747	9.67014	7.81971	9.88677	10.5733	10.0692	8.69804	10.8762	9.18341	9.09324	11.2241	10.1541	9.17945	8.07335
211538_s_at	HSPA2	heat shock 70kDa protein 2	---	0005634 // nucleus // inferred from direct assay /// 0005737 // cytoplasm // inferred from direct assay /// 0005739 // mitochondrion // inferred from electronic annotation /// 0009986 // cell surface // inferred from direct assay	0000166 // nucleotide binding // inferred from electronic annotation /// 0005515 // protein binding // inferred from electronic annotation /// 0005524 // ATP binding // inferred from electronic annotation /// 0051082 // unfolded protein binding // traceable author statement	0006950 // response to stress // inferred from electronic annotation /// 0006986 // response to unfolded protein // traceable author statement /// 0007140 // male meiosis // traceable author statement /// 0007286 // spermatid development // traceable author statement	14q23	0.000193254066442582	0.00335778622463395	1.98274	3.95244	9.57191	9.5802	10.2069	9.53699	10.0159	7.05577	6.86951	6.98882	6.46071	7.90608	6.35262	9.53878	7.42581	6.85524	7.73183	8.65441	8.06162	7.9258	9.38078	8.74056	7.8347	9.49501	8.05919	6.86159	7.79387
212909_at	LYPD1	LY6/PLAUR domain containing 1	GPCRDB_Class_A_Rhodopsin-like2 // GenMAPP	0005886 // plasma membrane // inferred from electronic annotation /// 0016020 // membrane // inferred from electronic annotation /// 0016021 // integral to membrane // inferred from electronic annotation /// 0031225 // anchored to membrane // inferred from electronic annotation	0004872 // receptor activity // inferred from electronic annotation	0007186 // G-protein coupled receptor protein signaling pathway // inferred from electronic annotation	2q21	3.28643697492708e-06	0.000151541260510526	1.98027	3.94567	7.71556	6.95189	8.13974	7.92928	8.84328	6.34671	5.19076	5.1712	6.32772	5.54256	5.16696	7.58332	6.59931	5.65184	5.26463	5.81138	5.5817	6.3043	6.33954	5.57592	5.99692	7.03429	5.53079	5.86841	5.82535
221583_s_at	KCNMA1	potassium large conductance calcium-activated channel, subfamily M, alpha member 1	---	0005783 // endoplasmic reticulum // inferred from electronic annotation /// 0005886 // plasma membrane // inferred from electronic annotation /// 0008076 // voltage-gated potassium channel complex // inferred from direct assay /// 0008076 // voltage-gated potassium channel complex // inferred from electronic annotation /// 0009897 // external side of plasma membrane // inferred from sequence or s…	0000287 // magnesium ion binding // inferred from electronic annotation /// 0003824 // catalytic activity // inferred from electronic annotation /// 0005216 // ion channel activity // inferred from electronic annotation /// 0005244 // voltage-gated ion channel activity // inferred from electronic annotation /// 0005249 // voltage-gated potassium channel activity // inferred from direct assay /// …	0001666 // response to hypoxia // inferred from direct assay /// 0001666 // response to hypoxia // inferred from electronic annotation /// 0006810 // transport // inferred from electronic annotation /// 0006811 // ion transport // inferred from electronic annotation /// 0006813 // potassium ion transport // inferred from direct assay /// 0006813 // potassium ion transport // inferred from electro…	10q22	5.50687270678025e-11	2.2853521733138e-08	1.96143	3.89448	7.4467	6.84981	7.51682	7.51296	7.23396	5.54167	5.02696	5.20935	5.42065	5.10549	5.68062	5.56763	5.46042	5.74955	4.76339	5.3607	4.74047	5.40291	5.07812	5.26281	5.13146	5.57503	5.14771	6.27448	5.51296
203180_at	ALDH1A3	aldehyde dehydrogenase 1 family, member A3	---	0005737 // cytoplasm // inferred from electronic annotation	0004028 // 3-chloroallyl aldehyde dehydrogenase activity // traceable author statement /// 0004030 // aldehyde dehydrogenase [NAD(P)+] activity // inferred from electronic annotation /// 0016491 // oxidoreductase activity // inferred from electronic annotation	0002072 // optic cup morphogenesis involved in camera-type eye development // inferred from electronic annotation /// 0006066 // cellular alcohol metabolic process // traceable author statement /// 0006629 // lipid metabolic process // traceable author statement /// 0008152 // metabolic process // inferred from electronic annotation /// 0021768 // nucleus accumbens development // inferred from el…	15q26	3.67153462557655e-05	0.00103005437561349	1.94359	3.84661	8.39519	9.04297	7.887	8.46776	9.53862	6.47754	5.6028	6.36087	6.17313	6.2245	5.92224	8.16455	6.37628	7.58705	6.23877	8.16426	7.08048	6.16554	6.49511	7.98301	6.82281	5.60332	7.05364	6.60589	7.35259
201981_at	PAPPA	pregnancy-associated plasma protein A, pappalysin 1	---	0005576 // extracellular region // inferred from direct assay /// 0005576 // extracellular region // non-traceable author statement /// 0005576 // extracellular region // inferred from electronic annotation /// 0016020 // membrane // inferred from electronic annotation	0004175 // endopeptidase activity // inferred from electronic annotation /// 0008233 // peptidase activity // inferred from electronic annotation /// 0008237 // metallopeptidase activity // inferred from direct assay /// 0008237 // metallopeptidase activity // non-traceable author statement /// 0008237 // metallopeptidase activity // inferred from electronic annotation /// 0008270 // zinc ion bin…	0006508 // proteolysis // inferred from electronic annotation /// 0007565 // female pregnancy // non-traceable author statement /// 0007565 // female pregnancy // traceable author statement /// 0030154 // cell differentiation // inferred from electronic annotation	9q33	2.27193005111673e-11	1.25713462828459e-08	1.92667	3.80178	6.76886	6.11111	7.17405	6.76928	6.03088	4.45111	4.15775	4.91133	4.8652	4.62262	5.04365	4.42787	4.40371	4.44364	4.06277	4.80548	4.71122	4.67495	5.00005	5.09062	4.67562	4.54502	4.76625	4.68498	4.53939
220975_s_at	C1QTNF1	C1q and tumor necrosis factor related protein 1	---	0005576 // extracellular region // inferred from electronic annotation	---	---	17q25	0.000176062885357386	0.0031091956350347	1.92467	3.79649	9.85584	10.2267	11.166	10.2564	9.85339	9.93025	7.38333	8.05253	8.72906	8.40955	7.48802	9.1837	8.37478	7.68745	8.1905	7.46623	7.56687	7.85155	8.06588	8.21107	7.48164	10.0062	10.5123	8.61458	7.73451
220356_at	CORIN	corin, serine peptidase	Smooth_muscle_contraction // GenMAPP	0005886 // plasma membrane // traceable author statement /// 0005887 // integral to plasma membrane // traceable author statement /// 0016020 // membrane // inferred from electronic annotation /// 0016021 // integral to membrane // inferred from electronic annotation	0003824 // catalytic activity // inferred from electronic annotation /// 0004252 // serine-type endopeptidase activity // traceable author statement /// 0004252 // serine-type endopeptidase activity // inferred from electronic annotation /// 0005044 // scavenger receptor activity // inferred from electronic annotation /// 0008233 // peptidase activity // inferred from electronic annotation /// 00…	0006508 // proteolysis // traceable author statement /// 0006508 // proteolysis // inferred from electronic annotation /// 0006629 // lipid metabolic process // traceable author statement /// 0007275 // multicellular organismal development // inferred from electronic annotation /// 0008217 // regulation of blood pressure // traceable author statement /// 0009653 // anatomical structure morphogene…	4p12	0.000652455251392157	0.00729572726748668	1.88191	3.68562	5.99357	6.66163	4.55055	6.24967	6.80863	3.76416	7.03201	3.64108	3.72965	3.67386	4.56171	3.58793	3.66535	3.65913	3.8868	3.89977	3.69648	6.69795	3.8868	4.67197	3.98564	3.97009	3.64422	4.03192	3.73153
215870_s_at	PLA2G5	phospholipase A2, group V	---	0005576 // extracellular region // traceable author statement /// 0005576 // extracellular region // inferred from electronic annotation	0004623 // phospholipase A2 activity // inferred from electronic annotation /// 0005509 // calcium ion binding // inferred from electronic annotation /// 0016787 // hydrolase activity // inferred from electronic annotation /// 0046872 // metal ion binding // inferred from electronic annotation /// 0047498 // calcium-dependent phospholipase A2 activity // traceable author statement /// 0047498 // …	0006644 // phospholipid metabolic process // traceable author statement /// 0006644 // phospholipid metabolic process // inferred from electronic annotation /// 0016042 // lipid catabolic process // inferred from electronic annotation	1p36	1.29057715807499e-06	6.69486900751401e-05	1.87912	3.67851	6.53334	6.47688	8.2656	7.4342	7.36663	4.92401	5.1404	4.98931	5.57827	4.66574	5.48232	5.01595	4.87658	5.25586	4.77421	6.41131	4.76986	5.46697	5.62591	6.45553	5.60038	5.17783	5.01222	6.33212	5.16937
206385_s_at	ANK3	ankyrin 3, node of Ranvier (ankyrin G)	---	0005737 // cytoplasm // inferred from electronic annotation /// 0005783 // endoplasmic reticulum // traceable author statement /// 0005794 // Golgi apparatus // traceable author statement /// 0005856 // cytoskeleton // inferred from electronic annotation /// 0030424 // axon // inferred from electronic annotation /// 0045202 // synapse // inferred from electronic annotation	0005515 // protein binding // inferred from electronic annotation /// 0005515 // protein binding // inferred from physical interaction	0006605 // protein targeting // non-traceable author statement /// 0007016 // cytoskeletal anchoring at plasma membrane // traceable author statement /// 0007165 // signal transduction // inferred from electronic annotation /// 0007411 // axon guidance // inferred from electronic annotation /// 0050808 // synapse organization // inferred from electronic annotation	10q21	2.8143601174245e-05	0.000928014379419672	1.86681	3.64726	7.11843	8.22426	7.97517	7.91142	7.56249	6.01146	5.3895	5.28378	7.33916	5.45538	5.07909	5.77548	4.72802	6.61614	6.53282	6.02679	5.53862	5.30004	5.22358	7.48146	4.93705	5.94281	6.39269	6.17443	6.60253
203373_at	SOCS2	suppressor of cytokine signaling 2	---	0005737 // cytoplasm // non-traceable author statement	0005070 // SH3/SH2 adaptor activity // traceable author statement /// 0005131 // growth hormone receptor binding // non-traceable author statement /// 0005148 // prolactin receptor binding // non-traceable author statement /// 0005159 // insulin-like growth factor receptor binding // inferred from physical interaction /// 0005515 // protein binding // inferred from physical interaction /// 000551…	0001558 // regulation of cell growth // non-traceable author statement /// 0001558 // regulation of cell growth // inferred from electronic annotation /// 0006511 // ubiquitin-dependent protein catabolic process // inferred from electronic annotation /// 0006916 // anti-apoptosis // traceable author statement /// 0007242 // intracellular signaling cascade // inferred from electronic annotation //…	12q22	6.63737055910474e-05	0.00151216150656941	1.81435	3.51702	8.29225	8.48991	8.85054	8.83637	8.54053	6.42051	5.305	7.54985	8.06229	5.54803	5.9486	7.22675	6.35048	7.09557	7.74983	7.18153	7.58681	6.29777	6.03563	7.65998	6.77291	5.5771	6.89953	6.9502	7.53296
217525_at	OLFML1	olfactomedin-like 1	---	0005576 // extracellular region // inferred from electronic annotation	---	---	11p15	0.000455698460722032	0.00596654822257036	1.79202	3.46298	9.09185	9.80195	7.36135	7.64131	9.44298	6.49931	5.98255	6.41581	6.90114	6.09389	5.9804	6.12424	6.11602	6.71996	7.60059	8.72451	6.13055	7.06884	7.59315	8.45475	6.7541	6.10406	7.15175	7.49409	7.60773
202283_at	SERPINF1	serpin peptidase inhibitor, clade F (alpha-2 antiplasmin, pigment epithelium derived factor), member 1	---	0005576 // extracellular region // inferred from direct assay /// 0005576 // extracellular region // inferred from electronic annotation /// 0005615 // extracellular space // inferred from electronic annotation /// 0005739 // mitochondrion // inferred from direct assay /// 0042470 // melanosome // inferred from electronic annotation	0004867 // serine-type endopeptidase inhibitor activity // traceable author statement /// 0004867 // serine-type endopeptidase inhibitor activity // inferred from electronic annotation	0007275 // multicellular organismal development // traceable author statement /// 0008283 // cell proliferation // traceable author statement /// 0016525 // negative regulation of angiogenesis // inferred from direct assay /// 0050769 // positive regulation of neurogenesis // inferred from direct assay	17p13	0.000156851949420151	0.00294992257084989	1.78946	3.45686	12.6649	13.1657	13.512	13.1236	13.2628	11.3217	10.9256	11.544	11.1591	11.0704	11.9285	12.0907	8.94028	10.7896	11.985	11.3217	9.86647	11.2922	11.8459	12.4856	10.8226	12.2821	12.1779	12.1899	11.0875
211518_s_at	BMP4	bone morphogenetic protein 4	TGF_Beta_Signaling_Pathway // GenMAPP	0005576 // extracellular region // inferred from electronic annotation /// 0005578 // proteinaceous extracellular matrix // inferred from electronic annotation /// 0005615 // extracellular space // inferred from electronic annotation	0004871 // signal transducer activity // traceable author statement /// 0005125 // cytokine activity // inferred from direct assay /// 0005125 // cytokine activity // inferred from electronic annotation /// 0005515 // protein binding // inferred from physical interaction /// 0005515 // protein binding // inferred from electronic annotation /// 0008083 // growth factor activity // inferred from el…	0001501 // skeletal system development // inferred from electronic annotation /// 0001503 // ossification // inferred from electronic annotation /// 0001525 // angiogenesis // inferred from electronic annotation /// 0001649 // osteoblast differentiation // inferred from electronic annotation /// 0001656 // metanephros development // inferred from electronic annotation /// 0001657 // ureteric bud …	14q22	4.59886454457514e-05	0.00115668411272647	1.75727	3.38058	8.88963	9.06635	11.1333	10.2942	9.57544	8.66008	6.81682	7.79812	8.17016	7.42195	7.08731	8.39934	9.56846	8.33165	7.37022	8.12122	8.14976	8.02609	8.44505	8.10058	7.87199	8.64764	8.71477	7.59557	7.39349
204995_at	CDK5R1	cyclin-dependent kinase 5, regulatory subunit 1 (p35)	---	0005634 // nucleus // inferred from sequence or structural similarity /// 0005634 // nucleus // inferred from electronic annotation /// 0005737 // cytoplasm // inferred from sequence or structural similarity /// 0005737 // cytoplasm // inferred from electronic annotation /// 0005886 // plasma membrane // inferred from electronic annotation /// 0016020 // membrane // inferred from electronic annot…	0004672 // protein kinase activity // traceable author statement /// 0005509 // calcium ion binding // inferred from sequence or structural similarity /// 0005515 // protein binding // inferred from physical interaction /// 0005515 // protein binding // inferred from sequence or structural similarity /// 0005515 // protein binding // inferred from electronic annotation /// 0016301 // kinase activ…	0000079 // regulation of cyclin-dependent protein kinase activity // traceable author statement /// 0001764 // neuron migration // inferred from sequence or structural similarity /// 0001764 // neuron migration // inferred from electronic annotation /// 0007158 // neuron adhesion // inferred from sequence or structural similarity /// 0007158 // neuron adhesion // inferred from electronic annotati…	17q11	3.83091670676839e-09	6.35932173323553e-07	1.75145	3.36698	5.31974	5.35064	6.72014	6.01151	6.14246	4.13751	4.13436	3.99004	4.6365	4.41728	4.68847	3.87764	4.04903	3.70306	4.76339	3.78137	4.49237	4.00709	4.56541	4.15667	3.99821	4.06153	3.95167	3.96168	3.77559
202744_at	SLC20A2	solute carrier family 20 (phosphate transporter), member 2	---	0005624 // membrane fraction // traceable author statement /// 0005886 // plasma membrane // inferred from electronic annotation /// 0005887 // integral to plasma membrane // traceable author statement /// 0016020 // membrane // inferred from electronic annotation /// 0016021 // integral to membrane // inferred from electronic annotation	0004872 // receptor activity // traceable author statement /// 0004872 // receptor activity // inferred from electronic annotation /// 0005315 // inorganic phosphate transmembrane transporter activity // inferred from electronic annotation /// 0005436 // sodium:phosphate symporter activity // traceable author statement /// 0015293 // symporter activity // inferred from electronic annotation /// 0…	0006810 // transport // inferred from electronic annotation /// 0006810 // transport // traceable author statement /// 0006811 // ion transport // inferred from electronic annotation /// 0006814 // sodium ion transport // inferred from electronic annotation /// 0006817 // phosphate transport // inferred from electronic annotation /// 0044419 // interspecies interaction between organisms // inferr…	8p11	1.73572456594435e-07	1.20054282477818e-05	1.75065	3.3651	7.88203	8.29695	7.44493	8.23488	8.97317	6.31266	6.34428	5.87363	7.64561	6.70435	6.2688	7.09799	6.7205	6.42926	6.7105	6.12981	5.86858	6.29654	5.60887	6.73131	6.34886	6.62144	6.07583	6.22807	6.29799
208610_s_at	SRRM2	serine/arginine repetitive matrix 2	---	0005634 // nucleus // inferred from electronic annotation /// 0005681 // spliceosome // inferred from electronic annotation /// 0016607 // nuclear speck // inferred from electronic annotation	0003723 // RNA binding // inferred from electronic annotation /// 0005515 // protein binding // inferred from physical interaction	0006397 // mRNA processing // inferred from electronic annotation /// 0008380 // RNA splicing // inferred from electronic annotation	16p13	0.000118844803593913	0.00241414975991757	1.74562	3.35339	7.51019	7.57044	8.01817	7.07603	7.30741	5.18674	4.89226	4.62418	5.17252	4.85264	5.25505	5.3939	5.73634	5.43074	6.26057	5.9228	5.2046	6.56016	5.67259	4.99096	5.88321	6.5949	6.87929	6.83579	7.66735
204863_s_at	IL6ST	interleukin 6 signal transducer (gp130, oncostatin M receptor)	---	0005576 // extracellular region // inferred from electronic annotation /// 0005886 // plasma membrane // inferred from electronic annotation /// 0005896 // interleukin-6 receptor complex // inferred from direct assay /// 0005900 // oncostatin-M receptor complex // inferred from direct assay /// 0009897 // external side of plasma membrane // inferred from electronic annotation /// 0016020 // membr…	0004872 // receptor activity // inferred from electronic annotation /// 0004896 // cytokine receptor activity // inferred from electronic annotation /// 0004897 // ciliary neurotrophic factor receptor activity // inferred from direct assay /// 0004915 // interleukin-6 receptor activity // inferred from direct assay /// 0004915 // interleukin-6 receptor activity // inferred from genetic interactio…	0002675 // positive regulation of acute inflammatory response // inferred by curator /// 0002821 // positive regulation of adaptive immune response // inferred by curator /// 0005977 // glycogen metabolic process // inferred from electronic annotation /// 0007165 // signal transduction // inferred from electronic annotation /// 0008284 // positive regulation of cell proliferation // inferred from…	5q11	1.87048115691714e-08	2.0699991469883e-06	1.73647	3.33219	8.28883	7.14819	7.37368	7.78264	7.83208	6.20715	6.23507	5.30218	6.77768	5.76374	5.95972	5.71635	5.97984	5.68195	6.06162	6.07383	6.3752	5.67851	6.2339	5.19002	5.47326	5.50324	6.14918	6.09839	6.51143
218729_at	LXN	latexin	---	0005737 // cytoplasm // inferred from electronic annotation	0004857 // enzyme inhibitor activity // inferred from electronic annotation /// 0005515 // protein binding // inferred from physical interaction /// 0008191 // metalloendopeptidase inhibitor activity // inferred from electronic annotation	0050965 // detection of temperature stimulus involved in sensory perception of pain // inferred from electronic annotation	3q25	2.9629374764604e-05	0.000928014379419672	1.73221	3.32237	10.2571	10.2455	9.11431	10.5669	9.75525	7.91764	7.63348	8.06765	8.61517	8.10614	8.56737	7.8241	7.79652	7.94861	7.89776	8.64215	7.03988	7.67391	8.42618	9.61705	7.42583	8.30821	9.16072	9.64156	8.80203
210511_s_at	INHBA	inhibin, beta A	TGF_Beta_Signaling_Pathway // GenMAPP	0005576 // extracellular region // inferred from direct assay /// 0005576 // extracellular region // inferred from electronic annotation /// 0005576 // extracellular region // inferred from sequence or structural similarity /// 0043509 // activin A complex // inferred from direct assay /// 0043512 // inhibin A complex // inferred from direct assay	0005102 // receptor binding // inferred from electronic annotation /// 0005125 // cytokine activity // inferred from direct assay /// 0005125 // cytokine activity // inferred from sequence or structural similarity /// 0005179 // hormone activity // traceable author statement /// 0005179 // hormone activity // inferred from electronic annotation /// 0005515 // protein binding // inferred from phys…	0000082 // G1/S transition of mitotic cell cycle // inferred from direct assay /// 0001501 // skeletal system development // traceable author statement /// 0001541 // ovarian follicle development // non-traceable author statement /// 0006917 // induction of apoptosis // inferred from direct assay /// 0006917 // induction of apoptosis // inferred from sequence or structural similarity /// 0006952 …	7p14	0.000559572174747779	0.00672139904889055	1.72537	3.30665	9.94752	8.8748	9.22908	11.2831	9.26407	6.92002	8.63491	8.18	7.44197	7.47123	8.53596	8.62686	6.03445	6.61673	7.90642	8.26773	9.84796	8.02372	7.46664	8.20934	8.15679	7.87852	8.57841	8.54294	8.54631
204021_s_at	PURA	purine-rich element binding protein A	Circadian_Exercise // GenMAPP	0000784 // nuclear chromosome, telomeric region // inferred by curator /// 0005634 // nucleus // inferred from direct assay /// 0005634 // nucleus // inferred from electronic annotation /// 0005634 // nucleus // inferred from sequence or structural similarity /// 0005662 // DNA replication factor A complex // inferred from sequence or structural similarity /// 0005662 // DNA replication factor A …	0003677 // DNA binding // inferred from electronic annotation /// 0003690 // double-stranded DNA binding // inferred from electronic annotation /// 0003691 // double-stranded telomeric DNA binding // inferred from direct assay /// 0003691 // double-stranded telomeric DNA binding // inferred from sequence or structural similarity /// 0003697 // single-stranded DNA binding // inferred from sequence…	0006268 // DNA unwinding during replication // inferred from direct assay /// 0006268 // DNA unwinding during replication // inferred from sequence or structural similarity /// 0006270 // DNA replication initiation // traceable author statement /// 0006350 // transcription // inferred from electronic annotation /// 0006355 // regulation of transcription, DNA-dependent // inferred from electronic …	5q31	1.97060687328639e-09	3.63467489961713e-07	1.70997	3.27154	7.6497	7.85488	8.71206	8.35653	8.01313	6.12311	6.39988	5.91517	6.73984	6.08831	6.24629	6.51087	6.53396	6.13645	6.5283	6.48792	6.67019	6.33235	6.3359	5.77391	6.52108	6.70343	7.39823	6.26395	6.43665
208993_s_at	PPIG	peptidylprolyl isomerase G (cyclophilin G)	---	0005634 // nucleus // traceable author statement /// 0005634 // nucleus // inferred from electronic annotation /// 0005654 // nucleoplasm // traceable author statement /// 0016363 // nuclear matrix // inferred from electronic annotation /// 0016607 // nuclear speck // inferred from electronic annotation	0003755 // peptidyl-prolyl cis-trans isomerase activity // inferred from electronic annotation /// 0016018 // cyclosporin A binding // traceable author statement /// 0016853 // isomerase activity // inferred from electronic annotation /// 0042277 // peptide binding // inferred from electronic annotation	0006457 // protein folding // inferred from electronic annotation /// 0008380 // RNA splicing // traceable author statement	2q31	0.000683846034222464	0.00751777759476351	1.69686	3.24194	7.99392	7.61684	7.7665	7.85018	7.79335	5.03695	5.66931	4.71768	5.39658	5.00425	5.72629	7.22436	6.39791	7.89428	6.3697	6.12398	5.61463	6.56359	5.53564	4.92474	5.37716	7.17964	6.68317	7.10033	7.6058
212942_s_at	KIAA1199	KIAA1199	---	---	---	0007605 // sensory perception of sound // inferred from electronic annotation	15q25	0.000972837311329337	0.00961255914765893	1.68729	3.22052	9.17419	9.34581	10.7079	9.66897	8.1137	7.07558	8.32376	7.80031	8.03035	7.54059	7.93372	8.68208	7.44157	6.27009	7.47849	9.43568	5.89507	7.54578	7.43399	7.46651	8.57987	7.66237	8.53319	8.77457	6.39288
204916_at	RAMP1	receptor (G protein-coupled) activity modifying protein 1	Smooth_muscle_contraction // GenMAPP	0005886 // plasma membrane // traceable author statement /// 0005886 // plasma membrane // inferred from direct assay /// 0005887 // integral to plasma membrane // traceable author statement /// 0016020 // membrane // inferred from electronic annotation /// 0016021 // integral to membrane // inferred from electronic annotation	0004872 // receptor activity // inferred from electronic annotation /// 0008565 // protein transporter activity // inferred from electronic annotation /// 0008565 // protein transporter activity // traceable author statement	0006810 // transport // inferred from electronic annotation /// 0006886 // intracellular protein transport // inferred from electronic annotation /// 0008277 // regulation of G-protein coupled receptor protein signaling pathway // inferred from electronic annotation /// 0008277 // regulation of G-protein coupled receptor protein signaling pathway // traceable author statement	2q37	8.50289324438695e-05	0.00190740578184896	1.68272	3.21032	8.31909	8.35664	9.59764	8.96872	9.66708	7.23942	6.64259	7.7467	6.95526	6.71417	6.52448	6.6597	9.78049	7.16008	6.66705	7.49437	7.73324	7.27506	6.88748	7.25222	7.25144	7.7868	7.90213	7.38058	6.92907
219118_at	FKBP11	FK506 binding protein 11, 19 kDa	---	0016020 // membrane // inferred from electronic annotation /// 0016021 // integral to membrane // inferred from electronic annotation	0003755 // peptidyl-prolyl cis-trans isomerase activity // inferred from electronic annotation /// 0016853 // isomerase activity // inferred from electronic annotation	0006457 // protein folding // inferred from electronic annotation	12q13	0.000223339379537036	0.00356484009645654	1.67275	3.18822	10.422	10.3172	10.6543	10.2919	10.2667	8.3137	10.0856	8.41387	8.94648	9.83726	9.23447	10.1094	8.579	8.6082	9.81315	8.12766	7.81263	8.8654	8.479	9.17106	7.54525	6.9479	8.67232	8.8062	7.9848
207966_s_at	GLG1	golgi apparatus protein 1	---	0000139 // Golgi membrane // traceable author statement /// 0000139 // Golgi membrane // inferred from electronic annotation /// 0005794 // Golgi apparatus // inferred from electronic annotation /// 0016020 // membrane // inferred from electronic annotation /// 0016021 // integral to membrane // inferred from electronic annotation	0005102 // receptor binding // traceable author statement	---	16q23	1.41918596336807e-05	0.000560916356950239	1.66343	3.16769	10.487	10.4135	11.1445	10.3392	10.4832	9.29274	8.25143	7.39573	9.509	8.94211	8.96413	8.94422	9.03185	8.76944	8.90191	8.43775	8.70108	9.49366	8.45931	7.58977	9.09211	9.78437	9.30344	9.4263	9.91061
205967_at	HIST1H4A /// HIST1H4B /// HIST1H4C /// HIST1H4D /// HIST1H4E /// HIST1H4F /// HIST1H4H /// HIST1H4I /// HIST1H4J /// HIST1H4K /// HIST1H4L /// HIST2H4A /// HIST2H4B /// HIST4H4	histone cluster 1, H4a /// histone cluster 1, H4b /// histone cluster 1, H4c /// histone cluster 1, H4d /// histone cluster 1, H4e /// histone cluster 1, H4f /// histone cluster 1, H4h /// histone cluster 1, H4i /// histone cluster 1, H4j /// histone cluster 1, H4k /// histone cluster 1, H4l /// histone cluster 2, H4a /// histone cluster 2, H4b /// histone cluster 4, H4	---	0000786 // nucleosome // traceable author statement /// 0000786 // nucleosome // inferred from electronic annotation /// 0005634 // nucleus // inferred from electronic annotation /// 0005654 // nucleoplasm // not recorded /// 0005694 // chromosome // inferred from electronic annotation	0003677 // DNA binding // traceable author statement /// 0003677 // DNA binding // inferred from electronic annotation /// 0005515 // protein binding // inferred from physical interaction	0006325 // establishment or maintenance of chromatin architecture // non-traceable author statement /// 0006334 // nucleosome assembly // inferred from electronic annotation /// 0048015 // phosphoinositide-mediated signaling // non-traceable author statement	6p22	1.15137249350333e-05	0.000477819584803881	1.65598	3.15138	10.3629	9.43062	10.1495	10.3049	9.49582	7.5824	7.91086	7.38933	8.01676	7.4257	8.06324	8.95355	8.76064	8.4142	9.17111	8.21717	8.0979	9.90011	7.98659	7.65166	8.1653	8.66036	8.44751	8.769	8.27189
206766_at	ITGA10	integrin, alpha 10	Integrin-mediated_cell_adhesion_KEGG // GenMAPP	0008305 // integrin complex // traceable author statement /// 0008305 // integrin complex // inferred from electronic annotation /// 0016020 // membrane // inferred from electronic annotation /// 0016021 // integral to membrane // inferred from electronic annotation	0000287 // magnesium ion binding // inferred from electronic annotation /// 0004872 // receptor activity // inferred from electronic annotation /// 0005509 // calcium ion binding // inferred from electronic annotation /// 0005515 // protein binding // inferred from electronic annotation /// 0005518 // collagen binding // traceable author statement	0007155 // cell adhesion // inferred from electronic annotation /// 0007160 // cell-matrix adhesion // traceable author statement /// 0007229 // integrin-mediated signaling pathway // inferred from electronic annotation	1q21	0.000963004917771023	0.00957876839879127	1.64588	3.1294	9.71538	10.197	11.1466	9.88739	10.8017	8.9821	9.43614	9.04873	10.1444	8.83643	8.77134	9.70472	8.17864	8.04153	8.50359	8.9821	8.48273	7.16275	8.20878	8.75862	8.06505	8.55057	11.0121	8.05706	7.14721
204836_at	GLDC	glycine dehydrogenase (decarboxylating)	---	0005739 // mitochondrion // inferred from electronic annotation	0003824 // catalytic activity // inferred from electronic annotation /// 0004375 // glycine dehydrogenase (decarboxylating) activity // traceable author statement /// 0004375 // glycine dehydrogenase (decarboxylating) activity // inferred from electronic annotation /// 0009055 // electron carrier activity // traceable author statement /// 0016491 // oxidoreductase activity // inferred from electr…	0006544 // glycine metabolic process // inferred from electronic annotation /// 0006546 // glycine catabolic process // traceable author statement /// 0055114 // oxidation reduction // inferred from electronic annotation	9p24	2.57370631997603e-06	0.000122067214033149	1.62339	3.08098	6.82877	7.19373	9.49591	7.13051	7.12675	5.73749	5.89061	5.66692	5.77891	5.94327	6.0761	5.83884	5.80051	5.64969	6.04046	6.07473	5.46426	6.2586	5.71139	6.82032	6.04614	6.1101	5.94028	6.02475	5.76148
207057_at	SLC16A7	solute carrier family 16, member 7 (monocarboxylic acid transporter 2)	---	0005624 // membrane fraction // traceable author statement /// 0005624 // membrane fraction // inferred from electronic annotation /// 0005886 // plasma membrane // inferred from electronic annotation /// 0005887 // integral to plasma membrane // traceable author statement /// 0016020 // membrane // inferred from electronic annotation /// 0016021 // integral to membrane // inferred from electroni…	0005215 // transporter activity // inferred from electronic annotation /// 0005477 // pyruvate secondary active transmembrane transporter activity // traceable author statement /// 0015293 // symporter activity // inferred from electronic annotation /// 0015355 // secondary active monocarboxylate transmembrane transporter activity // inferred from electronic annotation	0006810 // transport // inferred from electronic annotation /// 0006848 // pyruvate transport // traceable author statement /// 0015711 // organic anion transport // inferred from electronic annotation	12q14	1.46566691285821e-05	0.000565815598917357	1.61582	3.06485	8.01956	6.90689	7.26041	8.00651	6.64227	5.47833	5.17236	5.30938	5.66996	5.44127	5.65823	5.75281	5.85776	5.48132	6.80088	5.85413	4.91068	5.84812	5.85776	5.39011	5.06494	6.35403	5.39006	7.19876	6.53533
219695_at	SMPD3	sphingomyelin phosphodiesterase 3, neutral membrane (neutral sphingomyelinase II)	---	0000137 // Golgi cis cisterna // inferred from electronic annotation /// 0000139 // Golgi membrane // inferred from electronic annotation /// 0005794 // Golgi apparatus // inferred from electronic annotation /// 0005886 // plasma membrane // inferred from electronic annotation /// 0016020 // membrane // inferred from electronic annotation /// 0016021 // integral to membrane // inferred from elect…	0000287 // magnesium ion binding // inferred from electronic annotation /// 0004767 // sphingomyelin phosphodiesterase activity // inferred from electronic annotation /// 0016787 // hydrolase activity // inferred from electronic annotation /// 0046872 // metal ion binding // inferred from electronic annotation	0006684 // sphingomyelin metabolic process // inferred from electronic annotation /// 0006685 // sphingomyelin catabolic process // traceable author statement /// 0007049 // cell cycle // inferred from electronic annotation /// 0007275 // multicellular organismal development // inferred from electronic annotation /// 0030072 // peptide hormone secretion // inferred from electronic annotation	16q22	0.000784990948688291	0.00824737325837065	1.60052	3.03252	7.89751	8.20646	8.53685	7.93737	8.11197	6.83571	5.34177	5.88969	7.39468	6.62321	5.1947	7.03569	7.38541	6.24341	5.69184	6.39588	6.67662	6.02753	5.87917	7.02881	5.85804	8.9371	7.82336	6.58789	5.89974
221019_s_at	COLEC12	collectin sub-family member 12	---	0016020 // membrane // traceable author statement /// 0016020 // membrane // inferred from electronic annotation /// 0016021 // integral to membrane // inferred from electronic annotation	0004872 // receptor activity // inferred from electronic annotation /// 0005044 // scavenger receptor activity // traceable author statement /// 0005488 // binding // inferred from electronic annotation /// 0005509 // calcium ion binding // inferred from electronic annotation /// 0005529 // sugar binding // inferred from electronic annotation /// 0005534 // galactose binding // non-traceable auth…	0006910 // phagocytosis, recognition // inferred from direct assay /// 0006955 // immune response // inferred from electronic annotation /// 0009756 // carbohydrate mediated signaling // non-traceable author statement /// 0045087 // innate immune response // traceable author statement /// 0051260 // protein homooligomerization // non-traceable author statement	18p11	3.17121484535943e-05	0.000954928017651878	1.59849	3.02827	11.026	11.1147	11.6924	11.2332	10.7577	10.2193	7.84071	8.87086	9.60524	8.91595	9.38705	11.1146	9.32383	9.62856	10.1337	9.62442	9.56562	9.60118	10.1047	10.3094	9.15241	9.82364	9.2342	9.52892	9.34183
210861_s_at	WISP3	WNT1 inducible signaling pathway protein 3	---	0005576 // extracellular region // inferred from electronic annotation /// 0005625 // soluble fraction // traceable author statement	0005520 // insulin-like growth factor binding // inferred from electronic annotation /// 0008083 // growth factor activity // inferred from electronic annotation	0001558 // regulation of cell growth // inferred from electronic annotation /// 0007165 // signal transduction // traceable author statement /// 0007267 // cell-cell signaling // traceable author statement	6q21	2.94914612862824e-07	1.80901876433886e-05	1.58068	2.99111	5.58583	5.68916	5.16468	6.64505	7.33853	4.4742	4.09127	4.52864	4.2778	4.07424	4.1557	4.31971	4.82876	4.5069	4.48299	4.80093	4.32197	4.86171	4.64541	4.31966	4.64261	4.5514	4.50216	4.56199	5.13129
206315_at	CRLF1	cytokine receptor-like factor 1	---	0005576 // extracellular region // inferred from electronic annotation /// 0005615 // extracellular space // traceable author statement	0004872 // receptor activity // traceable author statement /// 0004872 // receptor activity // inferred from electronic annotation /// 0019955 // cytokine binding // inferred from physical interaction	---	19p13	6.02875574088156e-06	0.00027047931161793	1.57108	2.97127	7.05691	6.18314	8.44493	8.96067	7.09042	5.99375	5.57748	5.88269	5.56941	6.03399	5.45565	5.81318	6.03303	6.52643	5.8012	6.10865	6.44618	6.21238	5.95761	5.96417	6.13661	5.77146	6.02686	6.41085	5.80108
201621_at	NBL1	neuroblastoma, suppression of tumorigenicity 1	---	0005576 // extracellular region // inferred from electronic annotation	---	0007049 // cell cycle // inferred from electronic annotation /// 0045786 // negative regulation of cell cycle // inferred from electronic annotation	1p36	9.03117881688781e-05	0.00199890091147117	1.55473	2.93778	9.86267	10.3073	11.2172	10.9916	11.26	8.40268	9.52569	8.80504	10.2804	8.5671	9.6929	9.54236	8.16767	8.14801	9.80753	9.50913	8.23277	9.74854	8.97283	9.21243	10.0153	8.6427	9.24542	9.99263	8.9494
201085_s_at	SON	SON DNA binding protein	---	0005622 // intracellular // inferred from electronic annotation /// 0005634 // nucleus // inferred from electronic annotation /// 0016607 // nuclear speck // inferred from electronic annotation	0003676 // nucleic acid binding // inferred from electronic annotation /// 0003676 // nucleic acid binding // traceable author statement /// 0003677 // DNA binding // traceable author statement /// 0003677 // DNA binding // inferred from electronic annotation /// 0003723 // RNA binding // inferred from electronic annotation /// 0003725 // double-stranded RNA binding // inferred from electronic an…	0006916 // anti-apoptosis // inferred from direct assay	21q22	0.000114793597407419	0.00240399688165019	1.50859	2.84531	8.28698	8.42578	8.37771	8.24554	7.85793	7.09181	6.75264	4.91943	6.95489	6.50458	7.34926	5.81318	7.23669	6.14899	7.34222	6.44617	7.08976	6.26343	6.95277	5.566	7.22101	7.21382	7.03428	6.77896	7.92416
214667_s_at	TP53I11	tumor protein p53 inducible protein 11	---	---	---	0006950 // response to stress // traceable author statement /// 0008285 // negative regulation of cell proliferation // traceable author statement	11p11	0.000208170362548019	0.00345562801829711	1.49988	2.8282	7.85614	8.37593	9.19536	8.05019	9.0733	7.73389	6.41282	6.63667	7.7945	6.89241	6.12077	6.80329	6.54319	6.6862	6.58558	6.76906	7.79915	6.32601	6.47188	7.00457	6.85209	8.13482	8.8598	7.09687	6.68244
216264_s_at	LAMB2	laminin, beta 2 (laminin S)	Inflammatory_Response_Pathway // GenMAPP	0005576 // extracellular region // inferred from electronic annotation /// 0005578 // proteinaceous extracellular matrix // inferred from electronic annotation /// 0005604 // basement membrane // inferred from electronic annotation /// 0005605 // basal lamina // traceable author statement /// 0005634 // nucleus // inferred from direct assay /// 0005737 // cytoplasm // inferred from direct assay /…	0005198 // structural molecule activity // non-traceable author statement /// 0005515 // protein binding // inferred from electronic annotation	0007155 // cell adhesion // inferred from electronic annotation /// 0048677 // axon extension involved in regeneration // inferred from electronic annotation	3p21	2.39453046581548e-05	0.00084572778154334	1.48765	2.80432	8.48194	8.71633	10.0536	9.00106	9.21159	8.14169	6.51982	7.42861	7.47887	6.64985	6.96825	7.71152	7.30125	6.8747	7.59352	8.08103	7.54845	7.33471	8.1905	7.91363	7.53522	8.56712	8.09209	7.96492	8.20934
207069_s_at	SMAD6	SMAD family member 6	TGF_Beta_Signaling_Pathway // GenMAPP	0005622 // intracellular // inferred from electronic annotation /// 0005634 // nucleus // inferred from electronic annotation /// 0005667 // transcription factor complex // inferred from electronic annotation /// 0005829 // cytosol // not recorded	0003700 // transcription factor activity // inferred from electronic annotation /// 0004871 // signal transducer activity // traceable author statement /// 0005515 // protein binding // inferred from physical interaction /// 0005515 // protein binding // inferred from electronic annotation /// 0005515 // protein binding // traceable author statement /// 0030617 // transforming growth factor beta …	0006350 // transcription // inferred from electronic annotation /// 0006355 // regulation of transcription, DNA-dependent // inferred from electronic annotation /// 0006955 // immune response // inferred from mutant phenotype /// 0007179 // transforming growth factor beta receptor signaling pathway // inferred from electronic annotation /// 0030509 // BMP signaling pathway // not recorded	15q22	2.9628398386933e-05	0.000928014379419672	1.47398	2.77788	8.56508	8.91832	9.35578	8.38855	8.00689	7.84788	6.1558	6.98888	7.55834	7.20726	6.7575	8.54525	7.35261	6.83893	6.66369	7.17866	7.35289	6.4536	6.86254	7.04432	6.93685	8.21718	7.65849	7.11123	6.72694
222156_x_at	CCPG1	cell cycle progression 1	---	0016020 // membrane // inferred from electronic annotation /// 0016021 // integral to membrane // inferred from electronic annotation	---	0007049 // cell cycle // inferred from electronic annotation	15q21	0.000385127697269205	0.00537236955854521	1.4683	2.76696	7.37622	7.18983	8.03261	7.70137	7.53936	4.81116	6.10068	7.10069	6.07244	6.33766	6.1883	7.23708	4.30761	5.50069	6.2134	5.70371	6.36014	5.63438	5.98159	7.10653	5.52552	5.625	7.15679	6.51651	6.51165
209081_s_at	COL18A1	collagen, type XVIII, alpha 1	---	0005576 // extracellular region // inferred from electronic annotation /// 0005578 // proteinaceous extracellular matrix // inferred from electronic annotation /// 0005581 // collagen // traceable author statement /// 0005615 // extracellular space // inferred from electronic annotation /// 0005634 // nucleus // inferred from direct assay /// 0005737 // cytoplasm // inferred from direct assay ///…	0005198 // structural molecule activity // inferred from electronic annotation /// 0005201 // extracellular matrix structural constituent // inferred from electronic annotation /// 0005488 // binding // inferred from electronic annotation /// 0005515 // protein binding // inferred from electronic annotation /// 0008270 // zinc ion binding // inferred from electronic annotation /// 0046872 // meta…	0007155 // cell adhesion // inferred from electronic annotation /// 0007601 // visual perception // traceable author statement /// 0008285 // negative regulation of cell proliferation // traceable author statement /// 0009887 // organ morphogenesis // traceable author statement /// 0042493 // response to drug // inferred from electronic annotation /// 0051599 // response to hydrostatic pressure /…	21q22	0.000130936578505251	0.00258755619427043	1.46794	2.76626	9.30995	9.27412	9.88426	9.84273	9.16216	7.46141	7.28859	7.38194	6.80638	7.44349	7.68144	7.78858	8.00404	7.14011	8.4477	8.05947	8.68127	7.85024	8.81077	8.1288	9.33483	8.61018	8.48646	7.93656	9.19191
214212_x_at	FERMT2	fermitin family homolog 2 (Drosophila)	---	0001725 // stress fiber // non-traceable author statement /// 0005737 // cytoplasm // inferred from electronic annotation /// 0005856 // cytoskeleton // inferred from electronic annotation /// 0030054 // cell junction // inferred from electronic annotation	0005515 // protein binding // non-traceable author statement /// 0005515 // protein binding // inferred from electronic annotation	0007155 // cell adhesion // non-traceable author statement /// 0007155 // cell adhesion // inferred from electronic annotation /// 0008360 // regulation of cell shape // inferred from electronic annotation /// 0030036 // actin cytoskeleton organization // non-traceable author statement	14q22	1.3222577390218e-05	0.000535353133360045	1.46204	2.75498	8.42944	7.61864	9.28578	8.11793	8.00746	6.24654	7.38045	6.43412	8.21118	6.79206	6.79628	7.05586	6.3582	7.06075	6.98121	6.51294	6.95293	7.40781	6.74181	6.34407	5.92429	6.56098	6.6655	6.86214	7.30701
208624_s_at	EIF4G1	eukaryotic translation initiation factor 4 gamma, 1	Translation_Factors // GenMAPP	0005737 // cytoplasm // non-traceable author statement /// 0005737 // cytoplasm // inferred from electronic annotation /// 0005829 // cytosol // not recorded /// 0016281 // eukaryotic translation initiation factor 4F complex // traceable author statement	0003723 // RNA binding // inferred from electronic annotation /// 0003743 // translation initiation factor activity // inferred from electronic annotation /// 0003743 // translation initiation factor activity // traceable author statement /// 0005488 // binding // inferred from electronic annotation /// 0005515 // protein binding // inferred from physical interaction /// 0005515 // protein bindin…	0006412 // translation // inferred from electronic annotation /// 0006417 // regulation of translation // inferred from electronic annotation /// 0006446 // regulation of translational initiation // non-traceable author statement /// 0016070 // RNA metabolic process // inferred from electronic annotation /// 0044419 // interspecies interaction between organisms // inferred from electronic annotat…	3q27	3.72308810462707e-05	0.00103005437561349	1.42643	2.68781	8.84735	7.94645	8.46917	8.0732	7.9199	7.40322	7.2823	5.66275	6.92053	7.39093	7.80799	6.01412	7.92996	6.35132	6.92243	6.54434	6.6848	6.61217	7.06825	5.99047	7.163	6.69463	7.01728	6.40286	6.63234
220940_at	ANKRD36B	ankyrin repeat domain 36B	---	---	---	---	2q11	0.00019418522744871	0.00335778622463395	1.40614	2.65027	6.00682	6.68226	4.76607	5.26993	5.67672	3.84736	3.70071	3.82108	4.11734	3.89238	3.80264	3.77889	4.35839	4.25155	5.35469	4.29407	4.32383	3.98029	3.97262	4.10754	4.08527	4.03954	4.73737	4.77716	6.24168
219561_at	COPZ2	coatomer protein complex, subunit zeta 2	---	0000139 // Golgi membrane // inferred from electronic annotation /// 0005737 // cytoplasm // inferred from electronic annotation /// 0005794 // Golgi apparatus // inferred from electronic annotation /// 0005801 // cis-Golgi network // non-traceable author statement /// 0016020 // membrane // inferred from electronic annotation /// 0030117 // membrane coat // inferred from electronic annotation //…	0005515 // protein binding // inferred from electronic annotation	0006810 // transport // inferred from electronic annotation /// 0006886 // intracellular protein transport // non-traceable author statement /// 0006886 // intracellular protein transport // inferred from electronic annotation /// 0015031 // protein transport // inferred from electronic annotation /// 0016192 // vesicle-mediated transport // inferred from electronic annotation	17q21	0.000515480080531476	0.00638579801255411	1.39404	2.62813	10.9319	11.2423	11.6744	11.3677	11.3295	10.0082	8.28336	10.5562	10.0193	9.73457	9.77306	11.5951	9.065	10.5757	10.287	9.97211	9.43858	9.1874	9.60687	10.4035	10.3236	10.6225	9.94985	10.2366	8.66398
202379_s_at	NKTR	natural killer-tumor recognition sequence	---	0016020 // membrane // inferred from electronic annotation	0003755 // peptidyl-prolyl cis-trans isomerase activity // inferred from electronic annotation /// 0016018 // cyclosporin A binding // traceable author statement /// 0016853 // isomerase activity // inferred from electronic annotation /// 0042277 // peptide binding // inferred from electronic annotation	0006457 // protein folding // inferred from electronic annotation	3p22	0.000895900781925899	0.00912389753372388	1.36947	2.58376	8.67601	8.96619	8.73528	8.39773	8.52162	6.63389	6.70771	6.14287	7.20956	6.47729	6.96789	6.71641	7.47842	6.94064	7.6909	7.37105	7.045	7.44601	7.17568	6.90219	6.56949	8.49318	8.04803	8.52992	9.25177
200785_s_at	LOC100134190 /// LRP1	similar to low density lipoprotein-related protein 1 (alpha-2-macroglobulin receptor) /// low density lipoprotein-related protein 1 (alpha-2-macroglobulin receptor)	Statin_Pathway_PharmGKB // GenMAPP	0005624 // membrane fraction // traceable author statement /// 0005624 // membrane fraction // inferred from electronic annotation /// 0005634 // nucleus // inferred from electronic annotation /// 0005737 // cytoplasm // inferred from electronic annotation /// 0005886 // plasma membrane // inferred from electronic annotation /// 0005887 // integral to plasma membrane // traceable author statement…	0004872 // receptor activity // traceable author statement /// 0004872 // receptor activity // inferred from electronic annotation /// 0005319 // lipid transporter activity // traceable author statement /// 0005509 // calcium ion binding // inferred from electronic annotation /// 0005509 // calcium ion binding // traceable author statement /// 0005515 // protein binding // inferred from electroni…	0006629 // lipid metabolic process // traceable author statement /// 0006897 // endocytosis // inferred from electronic annotation /// 0007275 // multicellular organismal development // inferred from electronic annotation /// 0008283 // cell proliferation // traceable author statement /// 0030178 // negative regulation of Wnt receptor signaling pathway // inferred from electronic annotation /// 0…	12q13	5.58610367079166e-05	0.00136366648434032	1.36339	2.5729	9.43876	9.51883	10.7141	10.0687	10.2565	9.52066	7.43901	8.89552	8.11196	8.15882	8.8061	8.1842	8.10271	8.11895	8.48633	8.63498	8.99532	8.18176	8.77846	8.83569	9.7138	9.26941	8.66017	9.23865	8.58717
207186_s_at	BPTF	bromodomain PHD finger transcription factor	---	0005634 // nucleus // inferred from direct assay /// 0005634 // nucleus // inferred from electronic annotation /// 0005737 // cytoplasm // traceable author statement /// 0005737 // cytoplasm // inferred from electronic annotation	0005515 // protein binding // inferred from electronic annotation /// 0005515 // protein binding // inferred from physical interaction /// 0008094 // DNA-dependent ATPase activity // inferred from direct assay /// 0008134 // transcription factor binding // inferred from direct assay /// 0008270 // zinc ion binding // inferred from electronic annotation /// 0030528 // transcription regulator activ…	0000122 // negative regulation of transcription from RNA polymerase II promoter // inferred from direct assay /// 0006338 // chromatin remodeling // inferred from direct assay /// 0006350 // transcription // inferred from electronic annotation /// 0006355 // regulation of transcription, DNA-dependent // inferred from electronic annotation /// 0007420 // brain development // inferred from mutant p…	17q24	0.000356571680572679	0.00510266370474696	1.36316	2.57247	8.54745	8.56703	8.95767	8.55951	8.3266	7.0564	6.17293	6.48855	7.02691	6.0849	7.2094	6.09586	7.14055	7.37083	7.98271	7.37284	8.18218	7.49462	7.36558	6.56327	6.88187	8.25201	7.50022	7.85898	8.4693
212794_s_at	KIAA1033	KIAA1033	---	---	---	---	12q23	0.000119253180911591	0.00241414975991757	1.33828	2.5285	8.61456	8.1335	8.28492	8.05062	8.37149	6.86809	7.06592	6.15251	7.41052	6.76511	7.38236	6.8429	6.39832	7.11378	6.85662	6.46451	6.5212	6.73074	6.32652	6.76128	6.37893	7.14849	6.8997	8.24582	8.72136
206326_at	GRP	gastrin-releasing peptide	---	0005576 // extracellular region // inferred from electronic annotation /// 0005615 // extracellular space // inferred from direct assay	0005102 // receptor binding // non-traceable author statement /// 0005184 // neuropeptide hormone activity // inferred from direct assay	0007165 // signal transduction // non-traceable author statement /// 0007218 // neuropeptide signaling pathway // inferred from direct assay /// 0007218 // neuropeptide signaling pathway // inferred from electronic annotation	18q21	0.00050754546482059	0.00636518050752833	1.32959	2.51331	6.98112	7.02387	7.58506	9.38795	5.87872	5.75595	5.50381	6.3342	6.28169	6.15541	6.0931	6.09029	6.47601	5.65303	5.52458	6.56575	5.77219	6.00677	5.56924	7.17428	6.22389	6.17904	5.92251	6.04501	5.50838
215807_s_at	PLXNB1	plexin B1	---	0005576 // extracellular region // inferred from electronic annotation /// 0005622 // intracellular // inferred from electronic annotation /// 0005886 // plasma membrane // inferred from electronic annotation /// 0005887 // integral to plasma membrane // non-traceable author statement /// 0005887 // integral to plasma membrane // traceable author statement /// 0016020 // membrane // inferred from…	0004872 // receptor activity // inferred from electronic annotation /// 0004872 // receptor activity // traceable author statement /// 0004888 // transmembrane receptor activity // non-traceable author statement /// 0005515 // protein binding // inferred from electronic annotation /// 0017154 // semaphorin receptor activity // traceable author statement /// 0030215 // semaphorin receptor binding …	0007165 // signal transduction // inferred from electronic annotation /// 0007165 // signal transduction // traceable author statement /// 0007242 // intracellular signaling cascade // non-traceable author statement /// 0007275 // multicellular organismal development // inferred from electronic annotation /// 0016477 // cell migration // non-traceable author statement /// 0050772 // positive regu…	3p21	0.00015891448650185	0.00294992257084989	1.32543	2.50608	7.67002	8.04713	9.29786	7.92478	8.9124	7.60615	6.66657	6.84292	7.34607	6.22203	6.23288	6.92778	7.22444	6.91129	7.35772	7.05891	7.74807	6.77331	6.51019	6.58962	7.5526	7.92698	8.17448	6.91006	6.31803
201746_at	TP53	tumor protein p53	Apoptosis // GenMAPP /// Apoptosis_GenMAPP // GenMAPP /// Cell_cycle_KEGG // GenMAPP /// G1_to_S_cell_cycle_Reactome // GenMAPP	0005626 // insoluble fraction // inferred from direct assay /// 0005634 // nucleus // inferred from direct assay /// 0005634 // nucleus // inferred from electronic annotation /// 0005654 // nucleoplasm // inferred from direct assay /// 0005657 // replication fork // inferred from electronic annotation /// 0005730 // nucleolus // inferred from direct assay /// 0005737 // cytoplasm // inferred from…	0000739 // DNA strand annealing activity // inferred from direct assay /// 0003677 // DNA binding // inferred from electronic annotation /// 0003677 // DNA binding // inferred from mutant phenotype /// 0003677 // DNA binding // traceable author statement /// 0003682 // chromatin binding // inferred from direct assay /// 0003700 // transcription factor activity // inferred from direct assay /// 00…	0000060 // protein import into nucleus, translocation // inferred from electronic annotation /// 0000122 // negative regulation of transcription from RNA polymerase II promoter // inferred from electronic annotation /// 0001701 // in utero embryonic development // inferred from electronic annotation /// 0001836 // release of cytochrome c from mitochondria // inferred from electronic annotation //…	17p13	0.000711456268073175	0.00768327209632002	1.32394	2.50348	6.80961	7.44389	7.42512	7.15814	6.75941	5.2126	5.19208	5.69637	5.85304	4.87489	5.53383	4.71111	5.37884	6.92987	5.66578	5.9427	4.92139	5.53004	5.08982	6.8979	6.06708	6.05338	7.06856	6.42752	6.85917
204401_at	KCNN4	potassium intermediate/small conductance calcium-activated channel, subfamily N, member 4	---	0008076 // voltage-gated potassium channel complex // traceable author statement /// 0016020 // membrane // inferred from electronic annotation /// 0016021 // integral to membrane // inferred from electronic annotation	0005216 // ion channel activity // inferred from electronic annotation /// 0005516 // calmodulin binding // inferred from electronic annotation /// 0015269 // calcium-activated potassium channel activity // traceable author statement /// 0015269 // calcium-activated potassium channel activity // inferred from electronic annotation	0006810 // transport // inferred from electronic annotation /// 0006811 // ion transport // inferred from electronic annotation /// 0006813 // potassium ion transport // traceable author statement /// 0006813 // potassium ion transport // inferred from electronic annotation /// 0006952 // defense response // traceable author statement	19q13	0.000250758114274772	0.00392696669524642	1.28707	2.44033	7.02401	6.94731	9.72951	8.51569	6.79168	6.8408	6.38625	6.58559	6.50804	6.54975	6.55847	6.01844	6.24289	6.34326	6.30474	7.08551	6.10256	6.49463	7.1308	6.39612	6.61303	6.71946	6.62732	6.56388	6.21979
217901_at	DSG2	desmoglein 2	---	0005886 // plasma membrane // inferred from electronic annotation /// 0005886 // plasma membrane // inferred from direct assay /// 0005911 // cell-cell junction // traceable author statement /// 0016020 // membrane // inferred from electronic annotation /// 0016021 // integral to membrane // inferred from electronic annotation /// 0030054 // cell junction // inferred from direct assay /// 0030054…	0005509 // calcium ion binding // inferred from electronic annotation /// 0005515 // protein binding // inferred from electronic annotation	0007155 // cell adhesion // inferred from electronic annotation /// 0007156 // homophilic cell adhesion // inferred from electronic annotation	18q12	0.000698384037983277	0.00762708883587	1.26886	2.40971	6.75207	6.4109	7.25977	7.67044	6.49492	7.18425	6.04941	5.40602	5.42009	4.84207	5.39919	6.444	6.46181	6.58298	4.92421	6.30834	4.85849	5.93843	5.10449	5.18592	5.14286	4.97554	5.60465	5.81341	5.32909
202920_at	ANK2	ankyrin 2, neuronal	---	0005737 // cytoplasm // inferred from electronic annotation /// 0005856 // cytoskeleton // inferred from electronic annotation	0005515 // protein binding // inferred from electronic annotation /// 0005515 // protein binding // inferred from physical interaction	0007165 // signal transduction // inferred from electronic annotation	4q26	0.0005706236120239	0.00672139904889055	1.25017	2.37869	6.28729	6.38693	7.31056	7.40333	6.71653	6.1579	5.48827	5.79671	4.81516	4.93714	5.04599	5.2481	5.04507	6.29518	5.36958	7.21173	5.28489	5.03082	4.71803	6.48466	5.46493	5.51572	6.40295	5.64512	5.45729
209735_at	ABCG2	ATP-binding cassette, sub-family G (WHITE), member 2	Irinotecan_pathway_PharmGKB // GenMAPP	0005886 // plasma membrane // inferred from electronic annotation /// 0016020 // membrane // inferred from electronic annotation /// 0016021 // integral to membrane // traceable author statement /// 0016021 // integral to membrane // inferred from electronic annotation	0000166 // nucleotide binding // inferred from electronic annotation /// 0005215 // transporter activity // traceable author statement /// 0005515 // protein binding // inferred from physical interaction /// 0005524 // ATP binding // traceable author statement /// 0005524 // ATP binding // inferred from electronic annotation /// 0008559 // xenobiotic-transporting ATPase activity // traceable auth…	0006810 // transport // traceable author statement /// 0006810 // transport // inferred from electronic annotation /// 0042493 // response to drug // traceable author statement	4q22	0.000654857447503323	0.00729572726748668	1.23016	2.34593	7.46332	7.89382	8.39099	8.31892	7.6007	6.66124	6.04102	6.80728	7.90628	6.72645	5.57627	7.79779	6.31621	7.60641	6.61538	6.72533	5.48081	6.67136	6.09061	7.08909	7.27151	6.16801	7.07514	6.42569	7.01592
